# Supplementary material for: Deeper insights into transcriptional features of cancer-associated fibroblasts: An integrated meta-analysis of single-cell and bulk RNA-sequencing data
Source: Front Cell Dev Biol. 2022 Oct 3;10:825014. doi: 10.3389/fcell.2022.825014 (PMC9574913; doi:10.3389/fcell.2022.825014)
Supplement: Supplementary file 1 [file Table2.XLSX]

## Sheet: Sheet1
Supplementary Table S2. 414 genes that are specifically expressed in CAFs at least in one type of tumor
Block "scRNA-seq data of tumors" contains information about the types of tumors in which genes are specific for CAFs based on the results of single cell analysis. Block "IHC images of tissue sections" contains information about the localization of the corresponding proteins in tissue sections of different tumor types. An empty cell indicates the absence of relevant data. "-" indicates cancer cell…
Description				scRNA-seq data of tumors											IHC images of tissue sections
Gene_name	Gene_description (HPA)	Subcellular_location (HPA)	Secretome_location (HPA)	COADREAD	BRCA	PRAD	LUAD	HNSC	CHOL	PAAD	GINET	LSCC	SCC	Number of tumor types	Breast cancer	Colorectal cancer	Head and neck cancer	Prostate cancer	Liver cancer	Lung cancer	Pancreatic cancer	Skin cancer	Stomach cancer
MRVI1	Inositol 1,4,5-triphosphate receptor associated 1	Nuclear bodies,Cytosol		1	1	1	1	1	1	0	1	1	1	9	-	-	-	-	-	-	-	-	-
LMOD1	Leiomodin 1	Cytosol		1	0	1	1	1	1	1	1	1	1	9	Stoma/muscle cells	Stoma/muscle cells	-	Stoma/muscle cells	-	-	Stoma/muscle cells	-	Stoma/muscle cells
EGFL6	EGF like domain multiple 6		Secreted to extracellular matrix	1	1	0	1	1	1	1	0	1	1	8	-	-	-	-	-	-	-	-	-
PLN	Phospholamban			1	1	1	1	1	1	1	0	1	0	8	-	-	-	-	-	-	-	-	-
SFRP4	Secreted frizzled related protein 4		Secreted in female reproductive system	1	1	1	1	1	1	0	1	1	0	8	-	-	-	-	-	-	-	-	-
COL10A1	Collagen type X alpha 1 chain	Endoplasmic reticulum	Secreted to extracellular matrix	1	1	0	1	1	0	0	1	1	1	7
DPT	Dermatopontin	Vesicles	Secreted to extracellular matrix	1	0	1	1	1	1	0	1	1	0	7
EDNRA	Endothelin receptor type A	Plasma membrane,Cytosol		1	0	1	1	1	1	0	1	1	0	7	-	-	-	-	-	-	-	-	-
EFHD1	EF-hand domain family member D1	Nucleoli fibrillar center,Golgi apparatus		1	0	1	1	1	0	0	1	1	1	7	-	-	-	-	-	-	-	-	-
FOXS1	Forkhead box S1	Nucleoplasm,Cytosol		1	0	1	1	1	1	0	0	1	1	7	-	-	-	-	-	-	-	-	-
HEYL	Hes related family bHLH transcription factor with YRPW motif like	Mitochondria,Cytosol		1	1	1	0	1	1	0	0	1	1	7	-	-	-	-	-	-	-	-	-
KCNJ8	Potassium inwardly rectifying channel subfamily J member 8			1	0	1	1	1	0	0	1	1	1	7	-	-	-	-	-	-	-	-	-
LAMA2	Laminin subunit alpha 2		Secreted to extracellular matrix	1	0	1	1	0	1	1	0	1	1	7	-	-	-	-	-	-	-	-	-
LRRC17	Leucine rich repeat containing 17	Vesicles,Cytokinetic bridge	Secreted in other tissues	0	1	1	1	1	1	0	0	1	1	7
OMD	Osteomodulin	Nucleoli fibrillar center,Endoplasmic reticulum	Secreted in other tissues	0	1	1	1	1	0	1	1	1	0	7
PODN	Podocan		Secreted to extracellular matrix	1	1	1	1	0	1	0	1	1	0	7
RASL12	RAS like family 12			1	0	1	1	1	1	0	1	0	1	7
ADAMTS12	ADAM metallopeptidase with thrombospondin type 1 motif 12	Nucleoli,Mitochondria	Secreted to extracellular matrix	1	0	0	1	1	1	0	0	1	1	6
ANGPT1	Angiopoietin 1		Secreted to blood	1	0	0	1	1	0	0	1	1	1	6	-	-	-	-	-	-	-	-	-
ASPN	Asporin	Nucleoplasm,Cytosol	Secreted to extracellular matrix	1	0	1	1	1	1	0	0	1	0	6	Stroma	Stroma	Stroma	Stroma	Stroma	Stroma	Stroma	Stroma	Stroma
AVPR1A	Arginine vasopressin receptor 1A			1	0	1	0	1	0	0	1	1	1	6
CNN1	Calponin 1	Actin filaments		1	0	1	1	1	1	0	1	0	0	6	Stoma/muscle cells	Stoma/muscle cells		Stoma/muscle cells	Stoma/muscle cells	Stoma/muscle cells	Stoma/muscle cells	Stoma/muscle cells	Stoma/muscle cells
COL14A1	Collagen type XIV alpha 1 chain	Vesicles	Secreted to extracellular matrix	1	0	1	1	1	1	0	0	1	0	6	-	-	-	-	-	-	-	-	-
CPXM1	Carboxypeptidase X, M14 family member 1		Secreted in other tissues	1	0	0	1	1	1	0	0	1	1	6
DIO2	Iodothyronine deiodinase 2	Nucleoplasm,Vesicles,Plasma membrane		1	0	1	0	1	0	1	1	1	0	6
ECM2	Extracellular matrix protein 2	Mitotic spindle,Centrosome,Cytosol	Secreted to extracellular matrix	1	0	1	1	1	0	0	1	1	0	6	-	-	-	-	-	-	-	-	-
FAM162B	Family with sequence similarity 162 member B			1	0	1	1	0	1	0	1	1	0	6	-	-	-	-	-	-	-	-	-
FIBIN	Fin bud initiation factor homolog		Intracellular and membrane	1	1	1	1	1	0	0	1	0	0	6	-	-	-	-	-	-	-	-	-
FNDC1	Fibronectin type III domain containing 1	Nuclear speckles	Secreted to extracellular matrix	1	1	0	0	1	1	0	0	1	1	6	-	-	-	-	-	-	-	-	-
GPC6	Glypican 6	Golgi apparatus,Vesicles	Intracellular and membrane	1	1	0	1	0	0	1	1	1	0	6	-	-	-	-	-	-	-	-	-
HIGD1B	HIG1 hypoxia inducible domain family member 1B	Microtubules,Cytokinetic bridge,Mitotic spindle		1	0	0	1	1	1	0	0	1	1	6
HTRA3	HtrA serine peptidase 3	Vesicles	Secreted in other tissues	0	1	1	1	0	1	0	1	1	0	6	-	-	-	-	-	-	-	-	-
LZTS1	Leucine zipper tumor suppressor 1	Nucleoli,Plasma membrane		1	0	1	0	1	1	0	1	1	0	6	-	-	-	-	-	-	-	-	-
MRGPRF	MAS related GPR family member F	Nuclear membrane,Plasma membrane		1	1	0	1	1	1	1	0	0	0	6	-	Stoma/muscle cells	-	Stoma/muscle cells		-	-	-	-
OLFML1	Olfactomedin like 1		Secreted - unknown location	1	0	0	1	1	1	0	1	1	0	6	-	-	-	-	-	-	-	-	-
RERG	RAS like estrogen regulated growth inhibitor	Nucleoplasm,Nucleoli fibrillar center,Cytosol		1	0	1	1	1	0	0	1	0	1	6	-	-	-	-	-	-	-	-	-
SFRP2	Secreted frizzled related protein 2	Intermediate filaments	Secreted in other tissues	1	0	1	0	1	1	0	1	1	0	6
SLIT2	Slit guidance ligand 2		Secreted in other tissues	1	0	1	1	0	1	1	1	0	0	6	-	-	-	-	-	-	-	-	-
TCF21	Transcription factor 21			1	0	1	1	0	1	1	1	0	0	6	-	-	-	-	-	-	-	-	-
TMEM119	Transmembrane protein 119			1	0	1	1	1	0	0	0	1	1	6	-	-	-	-	-	-	-	-	-
TWIST2	Twist family bHLH transcription factor 2	Nucleoplasm,Nucleoli		1	1	0	1	1	0	0	0	1	1	6
WFDC1	WAP four-disulfide core domain 1		Secreted to extracellular matrix	0	1	0	1	1	1	0	0	1	1	6	-	-	-	-	-	-	-	-	-
ACTG2	Actin gamma 2, smooth muscle			1	0	1	1	0	1	1	0	0	0	5	-	-	-	-	-	-	-	-	-
ADAMTS2	ADAM metallopeptidase with thrombospondin type 1 motif 2	Vesicles,Plasma membrane	Secreted to extracellular matrix	1	0	0	1	1	0	0	0	1	1	5	-	-	-	-	-	-	-	-	-
WISP1	Cellular communication network factor 4	Cytosol	Secreted to extracellular matrix	1	0	0	0	1	1	0	0	1	1	5	-	-	-	-	-	-	-	-	-
CD248	CD248 molecule	Nucleoplasm,Plasma membrane		1	0	1	1	1	0	0	0	1	0	5	-	-	-	-	-	-	-	Stoma/muscle cells	Stoma/muscle cells
CDH11	Cadherin 11			1	0	1	0	1	0	0	1	1	0	5	Stroma	Stroma	Stroma	Stroma	Stroma	Stroma	Stroma	Stroma	Stroma
CDH6	Cadherin 6	Plasma membrane,Cell Junctions		1	0	1	0	1	0	0	0	1	1	5	-	-	-	-	-	-	-	-	-
COL8A1	Collagen type VIII alpha 1 chain	Vesicles	Secreted to extracellular matrix	1	0	1	0	0	0	0	1	1	1	5	-	-	-	-	-	-	-	-	-
COX4I2	Cytochrome c oxidase subunit 4I2			1	0	0	1	1	1	0	0	1	0	5
EGFLAM	EGF like, fibronectin type III and laminin G domains		Secreted - unknown location	1	0	1	0	1	0	0	0	1	1	5	-	-	-	-	-	-	-	-	-
GAS1	Growth arrest specific 1	Nuclear speckles		1	0	1	1	0	0	1	0	1	0	5	-	-	-	-	-	-	-	-	-
GXYLT2	Glucoside xylosyltransferase 2	Nucleoplasm,Cytokinetic bridge,Midbody ring		1	0	0	1	0	1	1	0	1	0	5	-	-	-	-	-	-	-	-	-
HSPB2	Heat shock protein family B (small) member 2			1	0	0	1	1	1	0	1	0	0	5	-	-	-	-	-	-	-	-	-
ISLR	Immunoglobulin superfamily containing leucine rich repeat	Golgi apparatus,Plasma membrane	Secreted - unknown location	1	0	1	1	1	0	0	1	0	0	5	-	-	-	-	-	-	-	-	-
LGI4	Leucine rich repeat LGI family member 4	Golgi apparatus	Secreted in brain	0	0	1	0	1	1	0	0	1	1	5	-	-	-	-	-	-	-	-	-
LRRC15	Leucine rich repeat containing 15	Vesicles,Plasma membrane		1	1	0	0	1	0	0	0	1	1	5	-	-	-	-	-	-	-	-	-
PAMR1	Peptidase domain containing associated with muscle regeneration 1		Secreted - unknown location	1	0	1	0	1	1	0	0	1	0	5
PAPPA	Pappalysin 1		Secreted in female reproductive system	1	0	0	1	1	1	0	0	1	0	5	-	-	-	-	-	-	-	-	-
PCDH18	Protocadherin 18	Golgi apparatus,Cytosol		1	0	1	0	1	0	1	0	1	0	5	-	-	-	-	-	-	-	-	-
PDGFRL	Platelet derived growth factor receptor like	Nucleoplasm,Nucleoli,Golgi apparatus	Secreted - unknown location	1	0	1	0	1	1	0	0	1	0	5
PRKG1	Protein kinase cGMP-dependent 1	Vesicles,Cytosol		0	0	1	1	0	1	0	0	1	1	5	-	-	-	-	-	-	-	-	-
PRRX1	Paired related homeobox 1	Nucleoplasm		1	0	1	1	0	1	0	0	1	0	5	-	-	-	-	-	-	-	-	-
REM1	RRAD and GEM like GTPase 1			1	0	0	0	1	1	0	1	0	1	5	-	-	-	-	-	-	-	-	-
SLIT3	Slit guidance ligand 3	Cell Junctions	Secreted in other tissues	1	0	1	1	0	1	0	0	1	0	5	-	-	-	-	-	-	-	-	-
TBX2	T-box transcription factor 2	Nucleoplasm,Cytosol		1	0	0	1	1	1	0	0	1	0	5	-	-	-	-	-	-	-	-	-
TCEAL7	Transcription elongation factor A like 7	Nucleoplasm		1	0	0	1	1	1	0	0	0	1	5	-	-	-	-	-	-	-	-	-
THBS2	Thrombospondin 2	Nuclear speckles,Plasma membrane,Cytosol	Secreted to extracellular matrix	1	1	1	1	0	1	0	0	0	0	5	-	-	-	-	-	-	-	-	-
WNT2	Wnt family member 2	Vesicles	Secreted to extracellular matrix	1	0	0	1	1	0	0	0	1	1	5
ZFHX4	Zinc finger homeobox 4	Nucleoplasm,Nucleoli fibrillar center		1	1	1	0	0	0	1	1	0	0	5	-	-	-	-	-	-	-	-	-
C1QTNF2	C1q and TNF related 2	Golgi apparatus,Centrosome	Secreted to blood	1	0	0	1	1	1	0	0	0	0	4	-	-	-	-	-	-	-	-	-
COL11A1	Collagen type XI alpha 1 chain	Endoplasmic reticulum	Secreted to extracellular matrix	1	0	0	0	1	0	0	0	1	1	4
DAAM2	Dishevelled associated activator of morphogenesis 2	Nucleoplasm,Vesicles,Cytosol		1	0	0	0	1	0	0	1	1	0	4	-	-	-	-	-	-	-	-	-
ENPEP	Glutamyl aminopeptidase			1	0	0	0	1	0	0	0	1	1	4	Stoma/muscle cells	Stoma/muscle cells	Stoma/muscle cells	Stoma/muscle cells	Stoma/muscle cells	Stoma/muscle cells	Stoma/muscle cells	Stoma/muscle cells	Stoma/muscle cells
EPHA3	EPH receptor A3	Nucleoplasm,Nuclear membrane,Plasma membrane,Actin filaments,Cytosol	Intracellular and membrane	0	0	1	1	0	1	0	1	0	0	4	-	-	-	-	-	-	-	-	-
FRZB	Frizzled related protein		Secreted in other tissues	0	0	0	1	1	1	0	0	1	0	4
GUCY1A2	Guanylate cyclase 1 soluble subunit alpha 2			1	0	0	0	1	0	0	0	1	1	4	-	-	-	-	-	-	-	-	-
HAS2	Hyaluronan synthase 2	Nuclear speckles		0	0	0	1	1	1	0	0	1	0	4
HEY2	Hes related family bHLH transcription factor with YRPW motif 2	Nuclear bodies,Aggresome		1	0	0	0	1	0	0	0	1	1	4	-	-	-	-	-	-	-	-	-
HSPB6	Heat shock protein family B (small) member 6	Nucleoli,Golgi apparatus,Cytosol	Intracellular and membrane	1	0	1	1	0	0	0	1	0	0	4	Stoma/muscle cells	Stoma/muscle cells	-	Stoma/muscle cells	-	-	Stoma/muscle cells	-	Stoma/muscle cells
KCNE4	Potassium voltage-gated channel subfamily E regulatory subunit 4	Nuclear bodies,Microtubules		0	0	0	0	1	1	0	1	1	0	4	-	-	-	-	-	-	-	-	-
MFAP4	Microfibril associated protein 4	Endoplasmic reticulum	Secreted to extracellular matrix	1	0	1	0	1	0	0	0	1	0	4	-	-	-	-	-	-	-	-	-
MOXD1	Monooxygenase DBH like 1	Cytosol		1	0	1	1	0	0	0	1	0	0	4	-	-	-	Stoma/muscle cells	-	-	-	-	-
NTM	Neurotrimin		Intracellular and membrane	1	0	0	0	1	0	1	0	1	0	4	-	-	-	-	-	-	-	-	-
PDE1A	Phosphodiesterase 1A	Nucleoplasm		1	0	1	0	0	1	0	0	1	0	4	-	-	-	-	-	-	-	-	-
PDE3A	Phosphodiesterase 3A	Plasma membrane		0	0	0	0	1	1	0	0	1	1	4	-	-	-	-	-	-	-	-	-
PDGFRA	Platelet derived growth factor receptor alpha	Nucleoplasm,Plasma membrane,Cell Junctions	Intracellular and membrane	0	0	1	1	1	0	0	1	0	0	4	Stroma	Stroma	Stroma	Stroma	Stroma	Stroma	Stroma	Stroma	Stroma
PDGFRB	Platelet derived growth factor receptor beta	Golgi apparatus,Vesicles		1	0	0	1	1	0	0	1	0	0	4	Stroma	Stroma	Stroma	Stroma	Stroma	Stroma	Stroma	Stroma	Stroma
PRR16	Proline rich 16	Nucleoplasm,Midbody,Cytosol		1	0	0	0	1	1	0	0	0	1	4	-	-	-	-	-	-	-	-	-
S1PR3	Sphingosine-1-phosphate receptor 3		Intracellular and membrane	1	0	0	0	0	0	0	1	1	1	4	-	-	-	-	-	-	-	-	-
SCARF2	Scavenger receptor class F member 2	Nucleoplasm,Nuclear bodies,Cytosol		1	0	0	1	0	1	1	0	0	0	4	-	-	-	-	-	-	-	-	-
SEPT4	Septin 4	Nucleoplasm		1	1	0	0	1	0	0	0	1	0	4	-	-	-	-	-	-	-	-	-
SGCA	Sarcoglycan alpha		Intracellular and membrane	1	0	1	1	0	1	0	0	0	0	4	-	-	-	-	-	-	-	-	-
SGCD	Sarcoglycan delta			1	0	0	1	0	1	1	0	0	0	4
SMOC2	SPARC related modular calcium binding 2		Secreted to extracellular matrix	0	0	0	1	1	0	0	0	1	1	4
SUSD2	Sushi domain containing 2	Plasma membrane		1	0	0	0	1	1	0	0	0	1	4	-	-	-	-	-	-	-	-	-
SVEP1	Sushi, von Willebrand factor type A, EGF and pentraxin domain containing 1		Intracellular and membrane	0	0	1	1	0	0	1	1	0	0	4	-	-	-	-	-	-	-	-	-
TDO2	Tryptophan 2,3-dioxygenase	Plasma membrane,Cytosol		1	0	0	0	1	0	0	0	1	1	4	-	-	-	-	-	-	-	-	-
TRPC6	Transient receptor potential cation channel subfamily C member 6			1	0	0	0	1	1	0	0	1	0	4	-	-	-	-	-	-	-	-	-
VGLL3	Vestigial like family member 3	Nucleoli,Cytosol		1	0	0	1	1	0	0	0	1	0	4	-	-	-	-	-	-	-	-	-
ABCA8	ATP binding cassette subfamily A member 8	Nucleoplasm,Cytosol		0	0	1	0	0	0	1	1	0	0	3	-	-	-	-	-	-	-	-	-
ABCC9	ATP binding cassette subfamily C member 9	Nucleoplasm,Cytosol		1	0	0	0	1	0	0	0	1	0	3	-	-	-	-	-	-	-	-	-
AOC3	Amine oxidase copper containing 3	Golgi apparatus,Cytosol	Secreted - unknown location	0	0	0	0	1	0	0	1	1	0	3	-	Stoma/muscle cells	-	Stoma/muscle cells	Stoma/muscle cells	-	Stoma/muscle cells	-	-
BICC1	BicC family RNA binding protein 1	Centrosome,Cytosol		0	0	0	0	1	0	0	1	1	0	3
BOC	BOC cell adhesion associated, oncogene regulated	Nucleoplasm,Nuclear bodies,Plasma membrane	Intracellular and membrane	1	0	0	1	0	0	1	0	0	0	3	-	-	-	-	-	-	-	-	-
CCDC102B	Coiled-coil domain containing 102B	Mitochondria,Cytosol		1	0	1	0	0	0	0	0	1	0	3	-	-	-	-	-	-	-	-	-
CCDC8	Coiled-coil domain containing 8	Nucleoplasm,Plasma membrane,Cytosol		1	0	0	1	0	1	0	0	0	0	3	-	-	-	-	-	-	-	-	-
CCL11	C-C motif chemokine ligand 11		Secreted to blood	1	0	0	0	1	0	0	0	0	1	3
CILP	Cartilage intermediate layer protein		Secreted to extracellular matrix	0	1	0	1	0	1	0	0	0	0	3	Stoma	Stoma	-	-	-	-	-	-	-
COL5A1	Collagen type V alpha 1 chain	Vesicles	Secreted to extracellular matrix	0	0	1	1	0	0	0	1	0	0	3	-	-	-	-	-	-	-	-	-
COL5A3	Collagen type V alpha 3 chain	Plasma membrane	Secreted to extracellular matrix	0	0	0	0	1	0	0	1	1	0	3	-	-	-	-	-	-	-	-	-
CREB3L1	CAMP responsive element binding protein 3 like 1			0	0	0	0	1	0	0	0	1	1	3	-	-	-	-	-	-	-	-	-
CYGB	Cytoglobin	Nuclear speckles,Cytosol		1	0	0	0	1	1	0	0	0	0	3	-	-	-	-	-	-	-	-	-
DES	Desmin	Intermediate filaments		1	0	0	1	0	1	0	0	0	0	3	Stoma/muscle cells	Stoma/muscle cells	Stoma/muscle cells	Stoma/muscle cells	Stoma/muscle cells	Stoma/muscle cells	Stoma/muscle cells	Stoma/muscle cells	Stoma/muscle cells
EBF2	EBF transcription factor 2	Nucleoplasm,Nuclear bodies		1	0	0	0	1	1	0	0	0	0	3
FHL5	Four and a half LIM domains 5			1	0	0	0	0	0	1	1	0	0	3
FMOD	Fibromodulin		Secreted to extracellular matrix	0	0	0	1	1	0	0	0	1	0	3
FOXF1	Forkhead box F1	Nucleoplasm		0	0	0	0	1	1	0	0	1	0	3
GSTM5	Glutathione S-transferase mu 5	Cytokinetic bridge,Cytosol		0	0	0	1	0	0	1	1	0	0	3	-	-	-	-	-	-	-	-	-
HRC	Histidine rich calcium binding protein		Intracellular and membrane	0	0	1	0	0	1	0	1	0	0	3	-	-	-	-	-	-	-	-	-
HSD11B1	Hydroxysteroid 11-beta dehydrogenase 1			1	0	1	1	0	0	0	0	0	0	3	-	-	-	-	-	-	-	-	-
ITGBL1	Integrin subunit beta like 1		Secreted - unknown location	1	0	0	1	0	0	0	0	1	0	3
LSAMP	Limbic system associated membrane protein	Cytosol		1	0	0	0	1	0	0	0	1	0	3
LYPD1	LY6/PLAUR domain containing 1	Nucleoplasm,Vesicles,Plasma membrane	Intracellular and membrane	1	0	0	0	1	0	0	0	1	0	3	-	-	-	-	-	-	-	-	-
MFAP5	Microfibril associated protein 5		Secreted to extracellular matrix	1	0	1	0	0	0	0	0	1	0	3	Stroma	Stroma	Stroma	Stroma	Stroma	Stroma	Stroma	Stroma	Stroma
MME	Membrane metalloendopeptidase			1	0	0	0	1	0	0	0	1	0	3	-	-	-	-	-	-	-	-	-
MMP11	Matrix metallopeptidase 11	Golgi apparatus,Cytosol	Secreted to extracellular matrix	0	0	0	0	1	1	0	0	0	1	3	-	-	-	-	-	-	-	-	-
MXRA5	Matrix remodeling associated 5	Mitochondria	Secreted to extracellular matrix	0	0	1	1	0	0	0	1	0	0	3	-	-	-	-	-	-	-	-	-
MYH11	Myosin heavy chain 11	Plasma membrane,Cytosol		0	0	0	1	1	0	0	0	1	0	3	-	-	-	-	-	-	-	-	-
NEGR1	Neuronal growth regulator 1	Vesicles,Actin filaments,Cytosol		0	0	1	1	0	0	1	0	0	0	3	-	-	-	-	-	-	-	-	-
NFASC	Neurofascin			0	0	0	1	0	1	0	0	1	0	3	-	-	-	-	-	-	-	-	-
OGN	Osteoglycin	Endoplasmic reticulum	Secreted in other tissues	0	1	0	0	0	1	1	0	0	0	3	Stroma	-	-	Stoma/muscle cells	-	-	Stroma	-	-
PCDH9	Protocadherin 9	Nucleoplasm,Centrosome		0	0	1	0	0	0	1	1	0	0	3
PDZRN3	PDZ domain containing ring finger 3	Nucleoplasm,Cytosol		0	0	0	1	1	0	1	0	0	0	3	-	-	-	-	-	-	-	-	-
PI15	Peptidase inhibitor 15	Vesicles,Cytosol	Secreted in other tissues	0	0	0	0	1	0	0	0	1	1	3	-	-	-	-	-	-	-	-	-
PRELP	Proline and arginine rich end leucine rich repeat protein	Endoplasmic reticulum	Secreted to extracellular matrix	1	0	0	0	1	0	0	0	1	0	3
RGS4	Regulator of G protein signaling 4	Cytosol		0	0	0	0	1	1	0	0	0	1	3
SCG5	Secretogranin V		Secreted to blood	0	0	0	0	1	1	0	0	0	1	3	-	-	-	-	-	-	-	-	-
SCN7A	Sodium voltage-gated channel alpha subunit 7	Plasma membrane		0	0	1	1	0	0	0	1	0	0	3	-	-	-	-	-	-	-	-	-
SEMA5B	Semaphorin 5B	Cytosol		1	0	0	0	0	1	0	1	0	0	3	-	-	-	-	-	-	-	-	-
SLC7A2	Solute carrier family 7 member 2	Plasma membrane,Cell Junctions		0	0	0	0	1	0	0	0	1	1	3	-	-	-	-	-	-	-	-	-
SOD3	Superoxide dismutase 3		Secreted to blood	0	0	0	0	1	0	0	1	1	0	3
SRPX2	Sushi repeat containing protein X-linked 2		Secreted to blood	0	1	0	0	0	0	0	1	0	1	3	-	-	-	-	-	-	-	-	-
SSC5D	Scavenger receptor cysteine rich family member with 5 domains	Nucleoplasm,Cytosol	Secreted in other tissues	1	0	0	1	0	1	0	0	0	0	3	-	-	-	-	-	-	-	-	-
SYNPO2	Synaptopodin 2	Vesicles,Actin filaments		1	0	0	1	0	0	0	0	1	0	3	-	-	-	-	-	-	-	-	-
TMEM74B	Transmembrane protein 74B	Nucleoplasm,Golgi apparatus		0	0	0	0	0	1	0	0	1	1	3	-	-	-	-	-	-	-	-	-
TWIST1	Twist family bHLH transcription factor 1			1	0	0	0	0	1	0	0	1	0	3
VSTM4	V-set and transmembrane domain containing 4	Nucleoplasm,Vesicles	Secreted - unknown location	1	0	0	0	1	0	0	0	1	0	3	-	-	-	-	-	-	-	-	-
ABCA6	ATP binding cassette subfamily A member 6	Nucleoplasm		0	0	1	1	0	0	0	0	0	0	2
ACAN	Aggrecan		Secreted to extracellular matrix	1	0	0	0	1	0	0	0	0	0	2	-	-	-	-	-	-	-	-	-
ADAMTS14	ADAM metallopeptidase with thrombospondin type 1 motif 14		Secreted to extracellular matrix	0	0	0	0	0	0	0	0	1	1	2	-	-	-	-	-	-	-	-	-
ADH1B	Alcohol dehydrogenase 1B (class I), beta polypeptide	Plasma membrane,Cytosol		0	0	0	1	0	0	0	1	0	0	2	-	-	-	-	-	-	-	-	-
ARHGAP42	Rho GTPase activating protein 42	Nuclear speckles,Cytosol		0	0	0	0	1	0	0	0	1	0	2	-	-	-	-	-	-	-	-	-
ARHGEF17	Rho guanine nucleotide exchange factor 17	Cytosol		0	0	0	0	0	0	0	1	1	0	2	-	-	-	-	-	-	-	-	-
ARHGEF25	Rho guanine nucleotide exchange factor 25			1	0	0	0	0	0	0	1	0	0	2	-	-	-	-	-	-	-	-	-
ARSI	Arylsulfatase family member I	Golgi apparatus	Secreted in other tissues	1	0	0	0	0	1	0	0	0	0	2	-	-	-	-	-	-	-	-	-
ATP1A2	ATPase Na+/K+ transporting subunit alpha 2			0	0	0	0	0	1	0	1	0	0	2	-	-	-	-	-	-	-	-	-
BDKRB1	Bradykinin receptor B1			1	0	0	0	0	1	0	0	0	0	2	-	-	-	-	-	-	-	-	-
C3orf70	Chromosome 3 open reading frame 70	Cytosol		0	0	0	0	1	1	0	0	0	0	2	-	-	-	-	-	-	-	-	-
CABP1	Calcium binding protein 1		Intracellular and membrane	0	0	0	0	0	1	0	0	0	1	2	-	-	-	-	-	-	-	-	-
CACNA1H	Calcium voltage-gated channel subunit alpha1 H	Nucleoplasm,Vesicles		0	0	0	0	0	1	0	0	1	0	2	-	-	-	-	-	-	-	-	-
CCBE1	Collagen and calcium binding EGF domains 1	Plasma membrane,Cytosol	Secreted to extracellular matrix	0	0	0	1	0	1	0	0	0	0	2	-	-	-	-	-	-	-	-	-
WISP2	Cellular communication network factor 5		Secreted to extracellular matrix	0	1	0	1	0	0	0	0	0	0	2	-	-	-	-	-	-	-	-	-
CHRD	Chordin		Secreted in other tissues	1	0	0	0	0	0	0	0	1	0	2	-	-	-	-	-	-	-	-	-
CLMP	CXADR like membrane protein			0	0	0	0	0	0	0	1	0	1	2
COL12A1	Collagen type XII alpha 1 chain	Vesicles,Cytosol	Secreted to extracellular matrix	0	0	0	0	0	1	0	1	0	0	2	Stroma	Stroma	Stroma	Stroma	Stroma	Stroma	Stroma	Stroma	Stroma
COMP	Cartilage oligomeric matrix protein	Golgi apparatus	Secreted to extracellular matrix	1	1	0	0	0	0	0	0	0	0	2
CSPG4	Chondroitin sulfate proteoglycan 4	Nucleoplasm,Plasma membrane		1	0	1	0	0	0	0	0	0	0	2	-	-	-	-	-	-	-	-	-
CST1	Cystatin SN		Secreted to digestive system	1	0	0	0	0	0	0	0	1	0	2	-	-	-	-	-	-	-	-	-
DACT3	Dishevelled binding antagonist of beta catenin 3	Nucleoplasm,Vesicles		0	0	1	0	0	1	0	0	0	0	2	-	-	-	-	-	-	-	-	-
DCLK1	Doublecortin like kinase 1	Nucleoplasm,Cytosol		0	0	1	0	0	1	0	0	0	0	2	-	-	-	-	-	-	-	-	-
DDR2	Discoidin domain receptor tyrosine kinase 2	Plasma membrane,Actin filaments		1	0	0	1	0	0	0	0	0	0	2
EMILIN1	Elastin microfibril interfacer 1		Secreted to extracellular matrix	0	0	1	0	0	0	0	0	1	0	2	Stroma	Stroma	Stroma	Stroma	Stroma	Stroma	Stroma	Stroma	Stroma
F10	Coagulation factor X		Secreted to blood	0	0	1	1	0	0	0	0	0	0	2
FGF7	Fibroblast growth factor 7	Nucleoplasm,Nucleoli	Secreted in other tissues	1	0	0	0	1	0	0	0	0	0	2	-	-	-	-	-	-	-	-	-
FMO1	Flavin containing dimethylaniline monoxygenase 1			0	0	0	1	0	0	0	0	0	1	2	-	-	-	-	-	-	-	-	-
FMO3	Flavin containing dimethylaniline monoxygenase 3			0	0	0	0	1	0	0	0	1	0	2	-	-	-	-	-	-	-	-	-
GLI3	GLI family zinc finger 3	Nucleoplasm,Nucleoli,Vesicles		1	0	0	1	0	0	0	0	0	0	2	-	-	-	-	-	-	-	-	-
GLT8D2	Glycosyltransferase 8 domain containing 2	Golgi apparatus,Vesicles		0	0	0	0	0	0	0	1	1	0	2	-	-	-	-	-	-	-	-	-
GPC3	Glypican 3	Plasma membrane		0	0	1	0	0	1	0	0	0	0	2
GPR20	G protein-coupled receptor 20	Plasma membrane,Cytosol		0	0	1	0	0	1	0	0	0	0	2
GREM1	Gremlin 1, DAN family BMP antagonist		Secreted to blood	1	0	0	0	1	0	0	0	0	0	2	-	-	-	-	-	-	-	-	-
HAND2	Heart and neural crest derivatives expressed 2	Nucleoplasm,Vesicles		0	0	0	0	0	1	1	0	0	0	2	-	-	-	-	-	-	-	-	-
HEPH	Hephaestin			0	0	0	1	0	0	0	0	0	1	2	-	-	-	-	-	-	-	-	-
IGDCC4	Immunoglobulin superfamily DCC subclass member 4	Nucleoplasm,Cytosol		1	0	0	0	0	0	0	0	0	1	2	-	-	-	-	-	-	-	-	-
IL11	Interleukin 11		Secreted to blood	1	0	0	0	0	0	0	0	0	1	2
ITGA11	Integrin subunit alpha 11			1	0	0	0	0	0	1	0	0	0	2	-	-	-	-	-	-	-	-	-
ITGA7	Integrin subunit alpha 7	Nuclear speckles,Vesicles,Plasma membrane		0	0	0	0	1	0	0	0	1	0	2	-	-	-	-	-	-	-	-	-
KIF26B	Kinesin family member 26B	Plasma membrane,Microtubules		1	0	0	0	0	0	0	0	0	1	2	-	-	-	-	-	-	-	-	-
LDB3	LIM domain binding 3	Nucleoplasm,Focal adhesion sites,Cytosol		0	0	1	0	0	1	0	0	0	0	2	-	-	-	-	-	-	-	-	-
LIN7A	Lin-7 homolog A, crumbs cell polarity complex component			1	0	0	0	0	0	0	0	0	1	2	-	-	-	-	-	-	-	-	-
LINGO1	Leucine rich repeat and Ig domain containing 1	Plasma membrane		0	0	0	0	1	0	0	0	1	0	2	-	-	-	-	-	-	-	-	-
LPAR1	Lysophosphatidic acid receptor 1	Nuclear speckles,Plasma membrane		0	0	1	0	0	0	0	0	1	0	2
MAP3K7CL	MAP3K7 C-terminal like	Nucleoplasm		0	0	0	0	0	0	0	1	1	0	2	-	-	-	-	-	-	-	-	-
MASP1	Mannan binding lectin serine peptidase 1	Nucleoplasm,Cytosol	Secreted to blood	0	0	0	0	1	0	0	0	0	1	2	-	-	-	-	-	-	-	-	-
MMP3	Matrix metallopeptidase 3	Vesicles	Secreted to extracellular matrix	1	0	0	0	0	0	0	0	1	0	2	-	-	-	-	-	-	-	-	-
MOCS1	Molybdenum cofactor synthesis 1	Cytosol		0	0	0	0	1	0	0	0	1	0	2	-	-	-	-	-	-	-	-	-
MUSTN1	Musculoskeletal, embryonic nuclear protein 1			0	0	0	0	0	1	0	1	0	0	2
MYOCD	Myocardin	Nucleoplasm		0	0	0	1	0	1	0	0	0	0	2	-	-	-	-	-	-	-	-	-
NEXN	Nexilin F-actin binding protein	Plasma membrane,Actin filaments		1	0	1	0	0	0	0	0	0	0	2	Stroma	Stroma	Stroma	Stroma	Stroma	Stroma	Stroma	Stroma	Stroma
NGF	Nerve growth factor		Secreted in other tissues	0	0	0	0	0	1	0	1	0	0	2
NKD2	NKD inhibitor of WNT signaling pathway 2			0	0	0	0	1	0	0	0	1	0	2	-	-	-	-	-	-	-	-	-
NRIP2	Nuclear receptor interacting protein 2	Nucleoplasm,Nuclear bodies,Cytosol		0	0	1	0	0	1	0	0	0	0	2	-	-	-	-	-	-	-	-	-
NTRK3	Neurotrophic receptor tyrosine kinase 3	Nuclear membrane,Nucleoli,Nucleoli rim		0	0	1	1	0	0	0	0	0	0	2	-	-	-	-	-	-	-	-	-
OR51E1	Olfactory receptor family 51 subfamily E member 1			0	0	0	0	0	1	0	0	1	0	2	-	-	-	-	-	-	-	-	-
OSR1	Odd-skipped related transcription factor 1			0	0	0	1	0	1	0	0	0	0	2	-	-	-	-	-	-	-	-	-
PCDH7	Protocadherin 7	Plasma membrane,Cell Junctions		1	0	0	0	0	0	0	1	0	0	2	-	-	-	-	-	-	-	-	-
PDE8B	Phosphodiesterase 8B	Nucleoplasm,Cytosol		0	0	0	0	0	0	0	1	0	1	2	-	-	-	-	-	-	-	-	-
PLEKHH2	Pleckstrin homology, MyTH4 and FERM domain containing H2	Nucleoplasm,Nuclear bodies,Plasma membrane,Cytosol		1	0	0	0	0	0	0	1	0	0	2
PLPP4	Phospholipid phosphatase 4	Nucleoplasm,Nucleoli,Nucleoli rim		1	0	0	0	1	0	0	0	0	0	2	-	-	-	-	-	-	-	-	-
PLPPR4	Phospholipid phosphatase related 4			0	0	0	0	1	0	0	0	1	0	2
PRICKLE1	Prickle planar cell polarity protein 1	Nucleoplasm		0	0	1	1	0	0	0	0	0	0	2	-	-	-	-	-	-	-	-	-
PTHLH	Parathyroid hormone like hormone	Nucleoplasm,Golgi apparatus,Cytosol	Secreted in other tissues	1	0	0	0	0	0	0	1	0	0	2	-	-	-	-	-	-	-	-	-
RBPMS2	RNA binding protein, mRNA processing factor 2			1	0	1	0	0	0	0	0	0	0	2
RCN3	Reticulocalbin 3	Endoplasmic reticulum,Vesicles	Intracellular and membrane	0	0	1	0	0	0	0	0	1	0	2	-	-	-	-	-	-	-	-	-
RERGL	RERG like	Nucleoplasm		0	0	1	0	0	1	0	0	0	0	2	-	-	-	-	-	-	-	-	-
ROR2	Receptor tyrosine kinase like orphan receptor 2			0	0	0	1	0	1	0	0	0	0	2	-	-	-	-	-	-	-	-	-
SEMA5A	Semaphorin 5A			0	0	0	0	1	0	0	0	1	0	2	-	-	-	-	-	-	-	-	-
SGCE	Sarcoglycan epsilon	Nucleoplasm,Golgi apparatus,Vesicles,Plasma membrane		0	0	0	0	0	0	0	1	1	0	2
SGIP1	SH3GL interacting endocytic adaptor 1	Mitochondria		0	0	0	0	0	0	0	1	1	0	2	-	-	-	-	-	-	-	-	-
SLC38A11	Solute carrier family 38 member 11			0	0	0	0	1	0	0	0	1	0	2	-	-	-	-	-	-	-	-	-
SPON1	Spondin 1	Nucleoplasm,Nucleoli,Actin filaments,Microtubule ends,Cytokinetic bridge	Secreted to blood	0	0	0	0	1	0	0	0	1	0	2	-	-	-	-	-	-	-	-	-
STON1	Stonin 1			1	0	0	0	0	1	0	0	0	0	2	-	-	-	-	-	-	-	-	-
STRA6	Signaling receptor and transporter of retinol STRA6			1	0	0	0	0	0	0	0	1	0	2	-	-	-	Stoma/muscle cells	-	-	-	-	-
SULF1	Sulfatase 1		Intracellular and membrane	0	0	0	0	1	0	0	0	0	1	2	-	-	-	-	-	-	-	-	-
SYDE1	Synapse defective Rho GTPase homolog 1	Nucleoplasm,Golgi apparatus,Cytosol		1	0	0	0	0	0	0	0	1	0	2	-	-	-	-	-	-	-	-	-
TENM3	Teneurin transmembrane protein 3	Nucleoplasm		1	0	0	0	0	0	0	0	0	1	2	-	-	-	-	-	-	-	-	-
ZNF469	Zinc finger protein 469	Nucleoplasm,Cell Junctions		1	0	0	0	1	0	0	0	0	0	2
ACKR4	Atypical chemokine receptor 4	Vesicles,Mitochondria		0	0	0	0	1	0	0	0	0	0	1
ADAM33	ADAM metallopeptidase domain 33	Nuclear speckles,Plasma membrane		0	0	0	0	0	1	0	0	0	0	1	-	-	-	-	-	-	-	-	-
ADAMTS8	ADAM metallopeptidase with thrombospondin type 1 motif 8		Secreted to extracellular matrix	0	0	0	1	0	0	0	0	0	0	1	-	-	-	-	-	-	-	-	-
ADAMTSL2	ADAMTS like 2	Vesicles	Secreted in other tissues	0	0	0	1	0	0	0	0	0	0	1	-	-	-	-	-	-	-	-	-
ADAMTSL3	ADAMTS like 3	Vesicles	Secreted in other tissues	0	0	0	0	0	0	0	1	0	0	1	-	-	-	-	-	-	-	-	-
ADGRD1	Adhesion G protein-coupled receptor D1	Nucleoplasm,Plasma membrane		0	0	0	0	0	0	0	1	0	0	1	-	-	-	-	-	-	-	-	-
ANGPTL2	Angiopoietin like 2	Golgi apparatus	Secreted to blood	0	0	0	0	0	0	0	1	0	0	1	-	-	-	-	-	-	-	-	-
ANK2	Ankyrin 2	Plasma membrane		0	0	0	1	0	0	0	0	0	0	1	-	-	-	-	-	-	-	-	-
ANO1	Anoctamin 1	Nucleoplasm,Plasma membrane		0	0	0	0	0	0	0	1	0	0	1	-	-	-	-	-	-	-	-	-
ANOS1	Anosmin 1		Secreted in brain	1	0	0	0	0	0	0	0	0	0	1	-	-	-	-	-	-	-	-	-
ANTXR1	ANTXR cell adhesion molecule 1	Vesicles	Intracellular and membrane	1	0	0	0	0	0	0	0	0	0	1
ARHGAP6	Rho GTPase activating protein 6	Cytosol	Intracellular and membrane	0	0	0	0	1	0	0	0	0	0	1	-	-	-	-	-	-	-	-	-
ATP1B2	ATPase Na+/K+ transporting subunit beta 2			0	0	1	0	0	0	0	0	0	0	1	-	-	-	-	-	-	-	-	-
BAMBI	BMP and activin membrane bound inhibitor	Nucleoli fibrillar center,Vesicles,Lipid droplets		0	0	0	0	1	0	0	0	0	0	1	-	-	-	-	-	-	-	-	-
BGN	Biglycan	Endoplasmic reticulum,Golgi apparatus	Secreted to extracellular matrix	0	0	0	0	0	0	0	1	0	0	1	-	-	-	-	-	-	-	-	-
BMP5	Bone morphogenetic protein 5		Secreted - unknown location	0	0	0	1	0	0	0	0	0	0	1	-	-	-	-	-	-	-	-	-
BMP8A	Bone morphogenetic protein 8a	Vesicles	Secreted to blood	0	0	0	0	0	0	0	1	0	0	1
BNC2	Basonuclin 2	Nucleoplasm		0	0	0	0	1	0	0	0	0	0	1	-	-	-	-	-	-	-	-	-
C1QTNF7	C1q and TNF related 7	Vesicles	Secreted to blood	0	0	0	1	0	0	0	0	0	0	1	-	-	-	-	-	-	-	-	-
C1S	Complement C1s	Nucleoplasm,Cytosol	Secreted to blood	0	0	0	0	0	0	0	1	0	0	1	-	-	-	-	-	-	-	-	-
C5orf46	Chromosome 5 open reading frame 46	Nuclear speckles,Mitochondria	Secreted in other tissues	1	0	0	0	0	0	0	0	0	0	1	-	-	-	-	-	-	-	-	-
CA12	Carbonic anhydrase 12			0	0	0	0	0	1	0	0	0	0	1	-	-	-	-	-	-	-	-	-
CACNA1C	Calcium voltage-gated channel subunit alpha1 C			0	0	0	1	0	0	0	0	0	0	1	-	-	-	-	-	-	-	-	-
CACNA2D1	Calcium voltage-gated channel auxiliary subunit alpha2delta 1		Intracellular and membrane	0	0	0	0	0	1	0	0	0	0	1	-	-	-	-	-	-	-	-	-
CACNA2D3	Calcium voltage-gated channel auxiliary subunit alpha2delta 3	Nucleoplasm		0	0	0	0	1	0	0	0	0	0	1
CASQ2	Calsequestrin 2		Intracellular and membrane	0	0	0	0	0	1	0	0	0	0	1	-	-	-	-	-	-	-	-	-
CBLN1	Cerebellin 1 precursor		Secreted in brain	0	0	0	0	0	1	0	0	0	0	1
CCDC151	Coiled-coil domain containing 151			1	0	0	0	0	0	0	0	0	0	1	-	-	-	-	-	-	-	-	-
CCL19	C-C motif chemokine ligand 19		Secreted to blood	0	0	0	0	0	0	0	1	0	0	1	-	-	-	-	-	-	-	-	-
CCL21	C-C motif chemokine ligand 21		Secreted to blood	0	0	0	0	0	0	0	1	0	0	1	-	-	-	-	-	-	-	-	-
CCL8	C-C motif chemokine ligand 8		Secreted to blood	0	0	0	0	1	0	0	0	0	0	1
CCR10	C-C motif chemokine receptor 10	Endoplasmic reticulum		0	0	0	0	1	0	0	0	0	0	1	-	-	-	-	-	-	-	-	-
CDKL5	Cyclin dependent kinase like 5	Nucleoplasm		1	0	0	0	0	0	0	0	0	0	1	-	-	-	-	-	-	-	-	-
CDO1	Cysteine dioxygenase type 1	Nucleoplasm,Cytosol		0	0	0	1	0	0	0	0	0	0	1	-	-	-	-	-	-	-	-	-
CERCAM	Cerebral endothelial cell adhesion molecule	Nucleoplasm,Nucleoli,Cell Junctions	Intracellular and membrane	0	0	0	0	0	0	0	1	0	0	1	-	-	-	-	-	-	-	-	-
CLIP3	CAP-Gly domain containing linker protein 3			1	0	0	0	0	0	0	0	0	0	1	-	-	-	-	-	-	-	-	-
CNTN1	Contactin 1		Intracellular and membrane	0	0	0	0	0	0	1	0	0	0	1	-	-	-	-	-	-	-	-	-
COL5A2	Collagen type V alpha 2 chain		Secreted to extracellular matrix	0	0	0	0	0	0	0	1	0	0	1	-	-	-	-	-	-	-	-	-
COL6A3	Collagen type VI alpha 3 chain	Endoplasmic reticulum,Vesicles	Secreted to extracellular matrix	0	0	0	0	0	0	0	1	0	0	1	Stroma	Stroma	Stroma	Stroma	Stroma	Stroma	Stroma	Stroma	Stroma
COL8A2	Collagen type VIII alpha 2 chain	Golgi apparatus	Secreted to extracellular matrix	1	0	0	0	0	0	0	0	0	0	1	-	-	-	-	-	-	-	-	-
COLEC11	Collectin subfamily member 11		Secreted to blood	0	0	0	0	0	0	0	1	0	0	1	-	-	-	-	-	-	-	-	-
COLEC12	Collectin subfamily member 12	Golgi apparatus,Vesicles,Cell Junctions		0	0	0	0	0	0	0	0	1	0	1	-	-	-	-	-	-	-	-	-
COPZ2	COPI coat complex subunit zeta 2			0	0	0	0	0	0	0	1	0	0	1	-	-	-	-	-	-	-	-	-
CPA4	Carboxypeptidase A4	Nucleoplasm,Centrosome,Cytosol	Secreted in other tissues	0	0	0	0	0	1	0	0	0	0	1
CRABP2	Cellular retinoic acid binding protein 2	Nucleoplasm,Cytosol		0	0	0	0	0	0	0	1	0	0	1	-	-	-	-	-	-	-	-	-
CRYAB	Crystallin alpha B	Plasma membrane,Cytosol	Intracellular and membrane	0	0	0	0	0	0	0	1	0	0	1	-	-	-	-	-	-	-	-	-
CSRNP3	Cysteine and serine rich nuclear protein 3	Nucleoplasm,Nucleoli rim		0	0	0	0	0	0	0	0	0	1	1	-	-	-	-	-	-	-	-	-
CST2	Cystatin SA		Secreted to digestive system	0	0	0	0	0	1	0	0	0	0	1	-	-	-	-	-	-	-	-	-
CTSK	Cathepsin K	Vesicles	Intracellular and membrane	0	0	0	0	0	0	0	1	0	0	1	-	-	-	-	-	-	-	-	-
CXCL5	C-X-C motif chemokine ligand 5	Vesicles	Secreted to blood	0	0	0	0	1	0	0	0	0	0	1	-	-	-	-	-	-	-	-	-
CXCL6	C-X-C motif chemokine ligand 6		Secreted to blood	0	0	0	0	0	0	0	0	0	1	1
CYP7B1	Cytochrome P450 family 7 subfamily B member 1			0	0	0	1	0	0	0	0	0	0	1	-	-	-	-	-	-	-	-	-
DACT1	Dishevelled binding antagonist of beta catenin 1	Nucleoplasm		1	0	0	0	0	0	0	0	0	0	1	-	-	-	-	-	-	-	-	-
DMD	Dystrophin			0	0	0	0	0	0	0	0	1	0	1	-	-	-	-	-	-	-	-	-
DNM1	Dynamin 1			0	0	0	0	0	0	0	0	1	0	1	-	-	-	-	-	-	-	-	-
DZIP1	DAZ interacting zinc finger protein 1	Nucleoplasm,Centrosome		1	0	0	0	0	0	0	0	0	0	1	-	-	-	-	-	-	-	-	-
ECM1	Extracellular matrix protein 1	Nucleoplasm,Cytosol	Secreted to extracellular matrix	0	0	1	0	0	0	0	0	0	0	1	-	-	-	-	-	-	-	-	-
C2orf40	ECRG4 augurin precursor		Secreted to blood	0	0	0	1	0	0	0	0	0	0	1	-	-	-	-	-	-	-	-	-
EFEMP1	EGF containing fibulin extracellular matrix protein 1	Mitochondria	Secreted to extracellular matrix	0	0	0	0	0	0	0	1	0	0	1	-	-	-	-	-	-	-	-	-
EFEMP2	EGF containing fibulin extracellular matrix protein 2		Secreted to extracellular matrix	0	0	0	0	0	0	0	0	1	0	1	-	-	-	-	-	-	-	-	-
ELN	Elastin	Plasma membrane	Secreted to extracellular matrix	0	0	0	0	0	0	0	0	1	0	1	-	-	-	Stroma	-	-	-	-	-
EPDR1	Ependymin related 1		Secreted in other tissues	0	0	0	0	1	0	0	0	0	0	1	-	-	-	-	-	-	-	-	-
EPYC	Epiphycan		Secreted to extracellular matrix	1	0	0	0	0	0	0	0	0	0	1	-	-	-	-	-	-	-	-	-
FAM110B	Family with sequence similarity 110 member B	Mitochondria,Cytosol		0	0	0	0	1	0	0	0	0	0	1	-	-	-	-	-	-	-	-	-
FAM13C	Family with sequence similarity 13 member C	Nucleoplasm,Cytosol		0	0	0	0	0	0	0	1	0	0	1	-	-	-	-	-	-	-	-	-
FAM20A	FAM20A golgi associated secretory pathway pseudokinase		Secreted in other tissues	0	0	0	0	1	0	0	0	0	0	1	-	-	-	-	-	-	-	-	-
FAP	Fibroblast activation protein alpha		Secreted to blood	0	0	0	1	0	0	0	0	0	0	1	-	-	-	-	-	-	-	-	-
FBLN1	Fibulin 1	Endoplasmic reticulum	Secreted to extracellular matrix	0	0	0	0	0	0	0	1	0	0	1	Stroma	-	-	-	-	-	-	Stroma	-
FBXO17	F-box protein 17			1	0	0	0	0	0	0	0	0	0	1
FLRT2	Fibronectin leucine rich transmembrane protein 2		Intracellular and membrane	0	0	1	0	0	0	0	0	0	0	1
FOXF2	Forkhead box F2			0	0	0	1	0	0	0	0	0	0	1
FST	Follistatin	Vesicles	Secreted to blood	1	0	0	0	0	0	0	0	0	0	1	-	-	-	-	-	-	-	-	-
GALNT15	Polypeptide N-acetylgalactosaminyltransferase 15	Golgi apparatus,Cytosol	Intracellular and membrane	0	0	0	0	0	0	0	0	0	1	1	-	-	-	-	-	-	-	-	-
GALNT5	Polypeptide N-acetylgalactosaminyltransferase 5	Nucleoli,Golgi apparatus,Vesicles,Cytosol		0	0	0	0	0	0	0	0	0	1	1	-	-	-	-	-	-	-	-	-
GDF10	Growth differentiation factor 10	Vesicles	Secreted in other tissues	0	0	0	1	0	0	0	0	0	0	1	-	-	-	-	-	-	-	-	-
GFPT2	Glutamine-fructose-6-phosphate transaminase 2	Vesicles		0	0	0	0	0	1	0	0	0	0	1	-	-	-	-	-	-	-	-	-
GJA4	Gap junction protein alpha 4			0	0	0	0	1	0	0	0	0	0	1	-	-	-	-	-	-	-	-	-
GJC1	Gap junction protein gamma 1	Nucleoli,Cell Junctions,Cytosol		0	0	0	0	0	0	0	1	0	0	1
GLI1	GLI family zinc finger 1	Nucleoplasm,Cytosol		0	0	0	0	0	0	0	1	0	0	1	-	-	-	-	-	-	-	-	-
GLIS2	GLIS family zinc finger 2	Nucleoplasm		0	0	0	0	0	0	0	0	1	0	1
GPAT2	Glycerol-3-phosphate acyltransferase 2, mitochondrial	Mitochondria		1	0	0	0	0	0	0	0	0	0	1	-	-	-	-	-	-	-	-	-
GPR176	G protein-coupled receptor 176			1	0	0	0	0	0	0	0	0	0	1	-	-	-	-	-	-	-	-	-
GRIA3	Glutamate ionotropic receptor AMPA type subunit 3		Intracellular and membrane	0	0	0	0	0	0	0	0	0	1	1	-	-	-	-	-	-	-	-	-
GUCY1A1	Guanylate cyclase 1 soluble subunit alpha 1	Nucleoplasm		0	0	0	0	0	0	0	0	1	0	1	-	-	-	-	-	-	-	-	-
HAS1	Hyaluronan synthase 1	Nucleoplasm,Plasma membrane		1	0	0	0	0	0	0	0	0	0	1	-	-	-	Stoma/muscle cells	-	-	-	-	Stoma/muscle cells
HOXB5	Homeobox B5	Nucleoplasm,Nucleoli fibrillar center,Cytosol		0	0	0	1	0	0	0	0	0	0	1
HOXC9	Homeobox C9	Nucleoplasm		0	0	0	0	0	0	0	1	0	0	1
HS3ST3A1	Heparan sulfate-glucosamine 3-sulfotransferase 3A1	Microtubules		1	0	0	0	0	0	0	0	0	0	1	-	-	-	-	-	-	-	-	-
HSD17B6	Hydroxysteroid 17-beta dehydrogenase 6	Nucleoplasm,Vesicles		1	0	0	0	0	0	0	0	0	0	1	-	-	-	-	-	-	-	-	-
HSPA12A	Heat shock protein family A (Hsp70) member 12A	Golgi apparatus,Cytosol		1	0	0	0	0	0	0	0	0	0	1	-	-	-	-	-	-	-	-	-
HSPB7	Heat shock protein family B (small) member 7	Nucleoplasm		0	0	0	1	0	0	0	0	0	0	1	-	-	-	-	-	-	-	-	-
HTR1F	5-hydroxytryptamine receptor 1F			0	0	0	0	0	0	0	0	0	1	1	-	-	-	-	-	-	-	-	-
ID4	Inhibitor of DNA binding 4, HLH protein	Nucleoplasm		0	0	0	0	0	0	0	0	1	0	1
IL17B	Interleukin 17B		Secreted to blood	1	0	0	0	0	0	0	0	0	0	1	-	-	-	-	-	-	-	-	-
IL24	Interleukin 24		Secreted to blood	0	0	0	0	1	0	0	0	0	0	1	-	-	-	-	-	-	-	-	-
ITGA8	Integrin subunit alpha 8	Plasma membrane		0	0	0	1	0	0	0	0	0	0	1	-	-	-	-	-	-	-	-	-
KCNA5	Potassium voltage-gated channel subfamily A member 5			0	0	0	0	0	1	0	0	0	0	1	-	-	-	-	-	-	-	-	-
KCNK17	Potassium two pore domain channel subfamily K member 17	Nucleoplasm,Plasma membrane,Cytosol		0	0	0	0	0	1	0	0	0	0	1	-	-	-	-	-	-	-	-	-
KLHL23	Kelch like family member 23	Nucleoplasm,Actin filaments		0	0	0	0	0	0	0	0	1	0	1
LOX	Lysyl oxidase	Endoplasmic reticulum	Secreted to extracellular matrix	0	0	0	0	0	0	0	0	1	0	1
LOXL1	Lysyl oxidase like 1	Endoplasmic reticulum	Secreted to extracellular matrix	0	0	0	0	0	0	0	1	0	0	1	-	-	-	-	-	-	-	-	-
LPL	Lipoprotein lipase	Vesicles	Secreted to blood	0	0	0	0	1	0	0	0	0	0	1
LRRC4C	Leucine rich repeat containing 4C	Cytosol		0	0	0	0	0	1	0	0	0	0	1	-	-	-	-	-	-	-	-	-
LUM	Lumican		Secreted to extracellular matrix	0	0	1	0	0	0	0	0	0	0	1	-	-	-	-	-	-	-	-	-
MAMDC2	MAM domain containing 2	Nuclear speckles,Plasma membrane	Secreted in other tissues	0	0	0	1	0	0	0	0	0	0	1	-	-	-	-	-	-	-	-	-
MATN3	Matrilin 3	Endoplasmic reticulum,Golgi apparatus	Secreted to extracellular matrix	1	0	0	0	0	0	0	0	0	0	1
MEGF10	Multiple EGF like domains 10		Intracellular and membrane	0	0	0	0	0	0	0	0	0	1	1
MEIS3	Meis homeobox 3	Nucleoplasm		1	0	0	0	0	0	0	0	0	0	1	-	-	-	-	-	-	-	-	-
MEOX2	Mesenchyme homeobox 2			0	0	0	1	0	0	0	0	0	0	1	-	-	-	-	-	-	-	-	-
MFAP2	Microfibril associated protein 2		Secreted to extracellular matrix	0	0	1	0	0	0	0	0	0	0	1	Stroma	Stroma	Stroma	Stroma	Stroma	Stroma	Stroma	Stroma	Stroma
MMP13	Matrix metallopeptidase 13		Secreted to extracellular matrix	0	0	0	0	0	0	0	0	1	0	1	-	-	-	-	-	-	-	-	-
MMP23B	Matrix metallopeptidase 23B			0	0	1	0	0	0	0	0	0	0	1
MSC	Musculin	Nucleoplasm		0	0	0	0	0	0	0	1	0	0	1
MSX2	Msh homeobox 2	Nuclear speckles		0	0	0	0	0	0	0	0	0	1	1	-	-	-	-	-	-	-	-	-
MXRA8	Matrix remodeling associated 8	Nucleoli		0	0	0	0	0	0	0	0	1	0	1	-	-	-	-	-	-	-	-	-
NCAM2	Neural cell adhesion molecule 2	Nuclear bodies,Plasma membrane		0	0	0	1	0	0	0	0	0	0	1	-	-	-	-	-	-	-	-	-
NCKAP5	NCK associated protein 5	Nucleoli,Golgi apparatus,Plasma membrane,Cytosol		0	0	0	0	1	0	0	0	0	0	1	-	-	-	-	-	-	-	-	-
NDN	Necdin, MAGE family member	Nucleoplasm,Cytosol		0	0	0	0	0	0	0	0	1	0	1
NDUFA4L2	NDUFA4 mitochondrial complex associated like 2	Mitochondria		0	0	0	1	0	0	0	0	0	0	1	-	-	-	-	-	-	-	-	-
NKD1	NKD inhibitor of WNT signaling pathway 1	Nucleoli fibrillar center		0	0	0	0	0	0	0	0	0	1	1	Stroma	Stroma/muscle cells	-	Stroma/muscle cells	Stroma/muscle cells	Stroma	Stroma/muscle cells	-	Stroma/muscle cells
NPTX2	Neuronal pentraxin 2	Golgi apparatus,Actin filaments,Centrosome	Secreted to blood	0	0	0	0	1	0	0	0	0	0	1	-	-	-	-	-	-	-	-	-
NRXN2	Neurexin 2			0	0	0	0	0	0	0	1	0	0	1
NTF3	Neurotrophin 3	Vesicles	Secreted in other tissues	0	0	0	0	0	1	0	0	0	0	1	-	-	-	-	-	-	-	-	-
NTRK2	Neurotrophic receptor tyrosine kinase 2	Plasma membrane		0	0	1	0	0	0	0	0	0	0	1	-	-	-	-	-	-	-	-	-
OLFM2	Olfactomedin 2	Nucleoplasm	Secreted in other tissues	1	0	0	0	0	0	0	0	0	0	1	-	-	-	-	-	-	-	-	-
PCOLCE	Procollagen C-endopeptidase enhancer	Golgi apparatus,Vesicles	Secreted to extracellular matrix	0	0	0	0	0	0	0	0	1	0	1	-	-	-	-	-	-	-	-	-
PCP4	Purkinje cell protein 4	Nucleoplasm,Nucleoli fibrillar center		0	0	1	0	0	0	0	0	0	0	1	-	-	-	-	-	-	-	-	-
PDE5A	Phosphodiesterase 5A	Cytosol		0	0	0	0	0	0	0	0	1	0	1	-	-	-	-	-	-	-	-	-
PDGFC	Platelet derived growth factor C	Plasma membrane,Cytosol	Secreted to blood	1	0	0	0	0	0	0	0	0	0	1	-	-	-	-	-	-	-	-	-
PHYHD1	Phytanoyl-CoA dioxygenase domain containing 1	Nuclear speckles		1	0	0	0	0	0	0	0	0	0	1
PI16	Peptidase inhibitor 16		Secreted to blood	0	0	1	0	0	0	0	0	0	0	1	-	-	-	-	-	-	-	-	-
PLA2G2A	Phospholipase A2 group IIA		Secreted to blood	0	0	0	1	0	0	0	0	0	0	1	-	-	-	-	-	-	-	-	-
PLA2G5	Phospholipase A2 group V		Secreted in other tissues	0	0	0	1	0	0	0	0	0	0	1	-	-	-	-	-	-	-	-	-
PLAC9	Placenta associated 9		Secreted - unknown location	0	0	0	0	0	0	0	0	1	0	1	-	-	-	-	-	-	-	-	-
PLCE1	Phospholipase C epsilon 1	Cytosol		0	0	0	0	0	0	0	0	1	0	1	-	-	-	-	-	-	-	-	-
PODNL1	Podocan like 1		Secreted - unknown location	0	0	0	0	0	0	0	0	0	1	1	-	-	-	-	-	-	-	-	-
POPDC2	Popeye domain containing 2			1	0	0	0	0	0	0	0	0	0	1	-	-	-	-	-	-	-	-	-
PRDM6	PR/SET domain 6	Nucleoplasm		0	0	0	1	0	0	0	0	0	0	1	-	-	-	-	-	-	-	-	-
PRICKLE2	Prickle planar cell polarity protein 2	Golgi apparatus,Vesicles		1	0	0	0	0	0	0	0	0	0	1
PRRX2	Paired related homeobox 2	Nucleoplasm,Nuclear bodies		1	0	0	0	0	0	0	0	0	0	1	-	-	-	-	-	-	-	-	-
PTGDS	Prostaglandin D2 synthase		Secreted to blood	0	0	0	0	0	0	0	1	0	0	1	-	-	-	-	-	-	-	-	-
PTGER3	Prostaglandin E receptor 3			0	0	0	0	0	1	0	0	0	0	1	-	-	-	-	-	-	-	-	-
PTN	Pleiotrophin	Endoplasmic reticulum	Secreted to blood	1	0	0	0	0	0	0	0	0	0	1	-	-	-	-	-	-	-	-	-
RAB23	RAB23, member RAS oncogene family	Plasma membrane,Cytosol		0	0	0	0	0	0	0	1	0	0	1	-	-	-	-	-	-	-	-	-
RAB3B	RAB3B, member RAS oncogene family	Cell Junctions		0	0	0	0	0	0	0	0	0	1	1	-	-	-	-	-	-	-	-	-
RAB6B	RAB6B, member RAS oncogene family	Golgi apparatus		1	0	0	0	0	0	0	0	0	0	1	-	-	-	-	-	-	-	-	-
RARB	Retinoic acid receptor beta	Nucleoplasm		1	0	0	0	0	0	0	0	0	0	1	-	-	-	-	-	-	-	-	-
RARRES2	Retinoic acid receptor responder 2		Secreted to blood	0	0	0	0	0	0	0	0	1	0	1
RASGRP2	RAS guanyl releasing protein 2	Plasma membrane		0	0	0	0	0	0	0	1	0	0	1	-	-	-	-	-	-	-	-	-
RCAN2	Regulator of calcineurin 2	Nucleoplasm,Mitochondria		0	0	0	0	1	0	0	0	0	0	1	-	-	-	-	-	-	-	-	-
RGMA	Repulsive guidance molecule BMP co-receptor a	Nucleoplasm,Cytosol	Secreted - unknown location	1	0	0	0	0	0	0	0	0	0	1	-	-	-	-	-	-	-	-	-
RGS5	Regulator of G protein signaling 5	Vesicles,Cytosol		0	0	0	0	1	0	0	0	0	0	1
ROBO2	Roundabout guidance receptor 2	Nucleoplasm,Plasma membrane,Centriolar satellite		0	0	0	1	0	0	0	0	0	0	1	-	-	-	-	-	-	-	-	-
RUNX1T1	RUNX1 partner transcriptional co-repressor 1	Nucleoplasm		0	0	0	0	1	0	0	0	0	0	1	-	-	-	-	-	-	-	-	-
SBSN	Suprabasin	Vesicles	Secreted - unknown location	0	0	0	0	0	1	0	0	0	0	1	-	-	-	-	-	-	-	-	-
SCARA3	Scavenger receptor class A member 3	Endoplasmic reticulum		1	0	0	0	0	0	0	0	0	0	1	-	-	-	-	-	-	-	-	-
SCARA5	Scavenger receptor class A member 5			0	0	0	1	0	0	0	0	0	0	1	-	-	-	-	-	-	-	-	-
SCN3A	Sodium voltage-gated channel alpha subunit 3			0	0	0	0	0	1	0	0	0	0	1	-	-	-	-	-	-	-	-	-
SCN4B	Sodium voltage-gated channel beta subunit 4			0	0	0	0	0	0	0	1	0	0	1	-	-	-	-	-	-	-	-	-
SERPINE2	Serpin family E member 2	Golgi apparatus	Secreted in female reproductive system	0	0	0	0	0	0	0	1	0	0	1
SERPINI1	Serpin family I member 1	Cytosol	Secreted in brain	0	0	0	0	0	0	0	0	1	0	1	-	-	-	-	-	-	-	-	-
SNED1	Sushi, nidogen and EGF like domains 1		Secreted to blood	0	0	0	0	0	0	0	0	1	0	1	-	-	-	-	-	-	-	-	-
SNX31	Sorting nexin 31	Nucleoplasm,Golgi apparatus,Cytosol		0	0	0	0	0	0	0	1	0	0	1	-	-	-	-	-	-	-	-	-
SPOCK1	SPARC (osteonectin), cwcv and kazal like domains proteoglycan 1	Vesicles	Secreted to blood	0	1	0	0	0	0	0	0	0	0	1	-	-	-	-	-	-	-	-	-
SRPX	Sushi repeat containing protein X-linked		Secreted - unknown location	0	0	0	0	0	0	0	1	0	0	1
ST6GALNAC5	ST6 N-acetylgalactosaminide alpha-2,6-sialyltransferase 5	Vesicles	Intracellular and membrane	1	0	0	0	0	0	0	0	0	0	1	-	-	-	-	-	-	-	-	-
STEAP2	STEAP2 metalloreductase	Vesicles		0	0	0	0	0	0	0	0	1	0	1	-	-	-	-	-	-	-	-	-
STEAP4	STEAP4 metalloreductase	Nucleoplasm,Plasma membrane		1	0	0	0	0	0	0	0	0	0	1
SYNDIG1	Synapse differentiation inducing 1	Vesicles		1	0	0	0	0	0	0	0	0	0	1
TBX15	T-box transcription factor 15	Nucleoplasm,Centrosome		0	0	0	0	0	0	0	0	0	1	1	-	-	-	-	-	-	-	-	-
TBX5	T-box transcription factor 5	Nucleoplasm		0	0	0	1	0	0	0	0	0	0	1	-	-	-	-	-	-	-	-	-
TGFB3	Transforming growth factor beta 3	Vesicles	Secreted to blood	0	0	0	0	0	0	0	0	1	0	1
THBS4	Thrombospondin 4	Vesicles	Secreted to extracellular matrix	0	0	0	0	0	0	0	1	0	0	1	-	-	-	-	-	-	-	-	-
TMEM108	Transmembrane protein 108	Nucleoli,Vesicles,Plasma membrane,Cytosol	Intracellular and membrane	0	0	0	0	0	0	0	0	1	0	1	-	-	-	-	-	-	-	-	-
TMEM158	Transmembrane protein 158			0	0	0	0	1	0	0	0	0	0	1	-	-	-	-	-	-	-	-	-
TMEM47	Transmembrane protein 47	Nuclear membrane		0	0	0	0	1	0	0	0	0	0	1	-	-	-	-	-	-	-	-	-
TMEM98	Transmembrane protein 98	Nucleoplasm	Intracellular and membrane	0	0	0	0	0	0	0	0	1	0	1	-	-	-	-	-	-	-	-	-
TNC	Tenascin C		Secreted to extracellular matrix	1	0	0	0	0	0	0	0	0	0	1	-	-	-	-	-	-	-	-	-
TNFSF11	TNF superfamily member 11		Secreted to blood	1	0	0	0	0	0	0	0	0	0	1	-	-	-	-	-	-	-	-	-
TRIL	TLR4 interactor with leucine rich repeats			1	0	0	0	0	0	0	0	0	0	1
TSPAN11	Tetraspanin 11	Vesicles		1	0	0	0	0	0	0	0	0	0	1
UCHL1	Ubiquitin C-terminal hydrolase L1	Nucleoplasm,Cytosol		1	0	0	0	0	0	0	0	0	0	1	-	-	-	-	-	-	-	-	-
VASN	Vasorin	Nucleoplasm,Nucleoli,Mitochondria	Secreted - unknown location	0	0	0	0	0	0	0	1	0	0	1	-	-	-	-	-	-	-	-	-
WDR86	WD repeat domain 86			1	0	0	0	0	0	0	0	0	0	1
WNT6	Wnt family member 6		Secreted to extracellular matrix	0	0	0	0	1	0	0	0	0	0	1	-	-	-	-	-	-	-	-	-
WT1	WT1 transcription factor	Nucleoplasm		0	0	0	0	0	1	0	0	0	0	1	-	-	-	-	-	-	-	-	-
