# Supplementary material for: Deeper insights into transcriptional features of cancer-associated fibroblasts: An integrated meta-analysis of single-cell and bulk RNA-sequencing data
Source: Front Cell Dev Biol. 2022 Oct 3;10:825014. doi: 10.3389/fcell.2022.825014 (PMC9574913; doi:10.3389/fcell.2022.825014)
Supplement: Supplementary file 2 [file Table3.XLSX]

## Sheet: COADREAD
Supplementary Table S3. CAF-specific genes for colorectal adenocarcinoma (COADREAD)
The table shows the percentage of gene expression and the average gene expression in various cell types for single cell RNA-seq data, as well as the median gene expression (in TPM) in cancer cell lines according to the Cancer Cell Line Encyclopedia (CCLE) and The Cancer Genome Atlas (TCGA) data.
	scRNA-seq data of COADREAD										CCLE and TCGA data		scRNA-seq data of normal colon (Human Protein Atlas)																scRNA-seq data of normal rectum (Human Protein Atlas)
Gene_name	Percent_Fibroblasts (Tumor)	Percent_Myofibroblasts_Mural_cells (Tumor)	Percent_Endothelial_cells (Tumor)	Percent_Cancer_cells (Tumor)	Percent_Immune_cells (Tumor)	Average_expression_Fibroblasts (Tumor)	Average_expression_Myofibroblasts_Mural_cells (Tumor)	Average_expression_Endothelial_cells (Tumor)	Average_expression_Cancer_cells (Tumor)	Average_expression_Immune_cells (Tumor)	Median_TPM_CCLE	Median_TPM_TCGA	Percent_distal enterocytes (Colon_HPA)	Percent_t-cells (Colon_HPA)	Percent_intestinal goblet cells (Colon_HPA)	Percent_undifferentiated cells (Colon_HPA)	Percent_b-cells (Colon_HPA)	Percent_paneth cells (Colon_HPA)	Percent_enteroendocrine cells (Colon_HPA)	Percent_granulocytes (Colon_HPA)	Average_expression_distal.enterocytes (Colon_HPA)	Average_expression_t.cells (Colon_HPA)	Average_expression_intestinal.goblet.cells (Colon_HPA)	Average_expression_undifferentiated.cells (Colon_HPA)	Average_expression_b.cells (Colon_HPA)	Average_expression_paneth.cells (Colon_HPA)	Average_expression_enteroendocrine.cells (Colon_HPA)	Average_expression_granulocytes (Colon_HPA)	Percent_intestinal goblet cells (Rectum_HPA)	Percent_distal enterocytes (Rectum_HPA)	Percent_undifferentiated cells (Rectum_HPA)	Percent_paneth cells (Rectum_HPA)	Percent_enteroendocrine cells (Rectum_HPA)	Average_expression_intestinal.goblet.cells (Rectum_HPA)	Average_expression_distal.enterocytes (Rectum_HPA)	Average_expression_undifferentiated.cells (Rectum_HPA)	Average_expression_paneth.cells (Rectum_HPA)	Average_expression_enteroendocrine.cells (Rectum_HPA)
ABCC9	3.64	34.44	0.27	0.07	0.02	3.49	65.17	0.53	0.04	0.04	1.26	1.74	0	0	0	0	0	0	0	0	0	0	0	0	0	0	0	0	0	0	0	0	0	0	0	0	0	0
ACAN	0.49	26.3	0.54	0.1	0.03	0.49	70.86	0.71	0.05	0.1	0.03	2.03	0.02	0	0	0	0	0	0	0	0.11	0	0	0	0	0	0	0	0	0	0	0	0	0	0	0	0	0
ACTG2	18.15	28.7	1.35	0.47	0.54	132.55	334.28	1.76	0.54	2.71	0.33	21.68	0	0	0	0	0	0	0	0	0	0	0	0	0	0	0	0	0	0	0.16	0	0	0	0	0.08	0	0
ADAMTS12	44.5	35.74	0.94	0.23	0.16	64.85	55.56	0.74	0.18	0.36	0.05	0.65	0	0	0	0	0	0	0	0	0	0	0	0	0	0	0	0	0	0	0	0	0	0	0	0	0	0
ADAMTS2	53.05	40.37	0.54	0.25	0.22	99.97	67.24	0.56	0.14	0.6	0.09	2.01	0	0	0	0	0	0	0	0	0	0	0	0	0	0	0	0	0	0	0	0	0	0	0	0	0	0
ANGPT1	11.21	20	0.27	0.03	0.03	10.45	27.12	0.2	0.02	0.07	0.09	0.35	0	0	0	0	0	0	0	0	0	0	0	0	0	0	0	0	0	0	0	0	0	0	0	0	0	0
ANOS1	17.45	2.41	0.4	0.33	0.8	22.34	2.5	0.28	0.23	1.36	0.05	0.48	0	0	0	0	0	0	0	0	0	0	0	0	0	0	0	0	0	0	0.38	0.27	0	0	0	0.4	0.22	0
ANTXR1	75.05	50.19	2.16	0.56	0.73	247.43	88.99	2.24	0.34	1.61	0.16	5.02	0	0	0	0	0	0	0	0	0	0	0	0	0	0	0	0	0	0	0	0	0	0	0	0	0	0
ARHGEF25	17.59	14.63	0.27	0.19	0.09	18.03	20.15	0.27	0.1	0.17	0.22	2.26	0	0	0	0	0	0	0	0	0	0	0	0	0	0	0	0	0	0	0.05	0	0	0	0	0.06	0	0
ARSI	24.39	3.33	0.27	0.06	0.04	28.99	4.35	0.2	0.03	0.09	0.04	0.27	0	0	0	0	0	0	0	2.94	0	0	0	0	0	0	0	22.89	0	0	0	0	0	0	0	0	0	0
ASPN	38.26	48.33	0.67	0.41	0.32	250.82	327.39	0.52	0.29	0.74	0.05	2.58	0	0	0	0	0	0	0	0	0	0	0	0	0	0	0	0	0	0	0	0	0	0	0	0	0	0
AVPR1A	0.14	28.15	0	0.06	0.03	0.08	48.71	0	0.1	0.03	0.01	0.12	0	0	0	0	0	0	0	0	0	0	0	0	0	0	0	0	0	0	0	0	0	0	0	0	0	0
BDKRB1	17.45	2.22	3.37	1.83	0.06	37.31	2.88	3.87	1.02	0.17	1.39	1.49	0.53	0	0.23	0.14	0	0.85	0	0	4.2	0	2.49	1.17	0	8.85	0	0	0.29	3.64	0.27	1.36	0	0.16	4.36	0.18	1.11	0
BOC	21.23	5.56	3.91	0.12	0.06	24.73	7.51	4.91	0.07	0.15	0.14	0.99	0	0	0	0	0	0	0.84	0	0	0	0	0	0	0	7.28	0	0	0	0	0	0	0	0	0	0	0
C1QTNF2	8.9	15.74	2.16	0.36	0.04	9.02	20.7	1.72	0.15	0.06	0.13	0.35	0	0	0	0	0	0	0	0	0	0	0	0	0	0	0	0	0	0	0.27	0.27	0	0	0	0.15	0.39	0
C5orf46	18.71	5.37	0.13	0.55	0.03	40.16	13.86	0.05	0.38	0.03	0.06	0.42	0	0	0	0	0	0	0	0	0	0	0	0	0	0	0	0	0	0	0	0	0	0	0	0	0	0
CCDC102B	7.29	51.67	1.08	0.6	0.64	8.07	156.74	1.39	0.31	1.41	0.63	0.75	0.03	0.11	0	0	0	0	0	0	0.24	0.57	0	0	0	0	0	0	0.19	0.5	0.87	0.54	0	0.22	0.33	0.46	0.39	0
CCDC151	4.56	16.3	0.67	0.17	0.6	4.37	21.32	1.52	0.1	1.32	0.24	0.09	0	0	0.15	0	0.35	0	0	2.94	0	0	1.32	0	3.27	0	0	24.65	0	0	0	0	0	0	0	0	0	0
CCDC8	17.8	4.44	0	0.01	0.01	16.87	5.78	0	0	0.03	0.16	0.31	0	0	0	0	0	0	0	0	0	0	0	0	0	0	0	0	0	0	0	0	0	0	0	0	0	0
CCL11	32.8	2.41	0.94	0.49	0.33	533.07	4.49	0.77	0.33	0.85	0	1.33	0	0	0	0	0	0	0	0	0	0	0	0	0	0	0	0	0	0	0	0	0	0	0	0	0	0
CD248	54.1	55.56	0.94	0.42	0.28	106.95	171.25	1.31	0.23	0.75	0.03	5.82	0	0.88	0	0	0	0	0	0	0	5.41	0	0	0	0	0	0	0	0	0	0	0	0	0	0	0	0
CDH11	75.82	44.44	3.91	0.93	0.18	209.2	74.33	4.06	0.67	0.45	0.36	4.41	0.03	0	0.08	0.1	0	0	0	0	0.27	0	0.59	0.67	0	0	0	0	0	0	0	0	0	0	0	0	0	0
CDH6	5.89	37.96	0	0.06	0.07	6.43	65.61	0	0.02	0.2	0.11	0.48	0	0	0	0	0	0	0	0	0	0	0	0	0	0	0	0	0	0	0	0	0	0	0	0	0	0
CDKL5	13.03	17.59	4.04	4.27	0.38	14.11	18.92	3.37	2.29	0.91	2.23	1.24	0.02	0.22	0.08	0.1	0	0	0	0	0.13	1.45	0.42	0.56	0	0	0	0	2.34	1.99	4.33	2.98	3.92	1.53	1.82	2.67	2.06	6.79
CHRD	11.63	15.37	0.4	0.41	0.06	11.97	20.93	0.4	0.24	0.11	0.11	0.47	0.02	0	0.08	0	0	0	0	0	0.17	0	0.6	0	0	0	0	0	0	0	0	0	0	0	0	0	0	0
CLIP3	16.47	12.78	2.7	0.43	0.13	13.66	14.48	3.75	0.28	0.31	2.36	1.76	0.07	0.22	0.08	0	0	0	0	0	0.48	1.29	0.73	0	0	0	0	0	0.1	0.17	0.7	0	3.92	0.07	0.13	0.37	0	5.97
CNN1	27.54	32.41	0.27	0.32	0.2	77.08	172.85	0.63	0.19	0.48	0.55	8.98	0	0	0	0	0	0	0	0	0	0	0	0	0	0	0	0	0	0	0	0	0	0	0	0	0	0
COL10A1	45.76	2.04	0.4	0.27	0.14	181.05	2.85	0.69	0.18	0.31	0.11	1.54	0	0	0	0	0	0	0	0	0	0	0	0	0	0	0	0	0	0	0	0	0	0	0	0	0	0
COL11A1	49.75	5.19	0.67	0.39	0.22	193.95	7.91	0.4	0.25	0.55	0.12	1.86	0	0	0	0	0	0	0	0	0	0	0	0	0	0	0	0	0	0	0	0	0	0	0	0	0	0
COL14A1	33.22	46.3	0.54	0.17	0.09	66.94	102.6	0.73	0.1	0.22	0.08	2.63	0	0	0	0	0	0	0	0	0	0	0	0	0	0	0	0	0	0	0	0	0	0	0	0	0	0
COL8A1	55.92	8.7	1.75	0.38	0.3	169.29	15.89	2.07	0.24	1	0.41	1.97	0	0	0	0	0	0	0	0	0	0	0	0	0	0	0	0	0	0	0	0	0	0	0	0	0	0
COL8A2	18.71	1.85	0.67	0.09	0.49	22.41	1.78	0.53	0.05	0.75	0.03	0.56	0	0	0	0	0	0	0	0	0	0	0	0	0	0	0	0	0	0	0	0	0	0	0	0	0	0
COMP	15.98	0.74	0.67	0.49	0.18	116.16	0.86	0.79	0.38	0.58	0.2	2.16	0.03	0	0.38	0.1	0	0	0	0	0.31	0	3.18	0.73	0	0	0	0	0.29	0	0.11	0	0	0.08	0	0.05	0	0
COX4I2	0.42	49.07	0.4	0.11	0.07	0.26	176.21	0.32	0.09	0.17	0	1	0.02	0	0	0	0	0	0	0	0.11	0	0	0	0	0	0	0	0	0	0	0	0	0	0	0	0	0
CPXM1	45.9	26.3	2.43	0.68	0.36	70.79	43.47	3.55	0.47	0.91	0.05	2.11	0.1	0.11	0	0.24	0.35	0	0	0	0.9	0.6	0	2.01	1.88	0	0	0	0	0	0	0	0	0	0	0	0	0
CSPG4	4.2	42.78	0.67	0.55	0.1	4.58	99.72	0.53	0.31	0.23	0.15	1.32	0.02	0.22	0	0	0	0	0	0	0.12	1.26	0	0	0	0	0	0	0	0	0	0	0	0	0	0	0	0
CST1	15.56	0.93	0.67	0.46	0.2	246.05	4.69	2.56	5.5	0.53	0.54	7.35	0.02	0	0	0	0	0	0	0	0.15	0	0	0	0	0	0	0	0	0	0	0	0	0	0	0	0	0
CYGB	57.81	59.44	3.37	0.64	0.52	196.2	363.06	3.68	0.38	1.63	0.21	3.71	0.02	0.11	0	0	0.35	0	0	0	0.1	0.52	0	0	2.65	0	0	0	0	0	0	0	0	0	0	0	0	0
DAAM2	7.78	30.74	0.4	0.14	0.08	7.22	42.67	0.28	0.17	0.19	0.1	0.81	0	0	0	0	0	0	0	0	0	0	0	0	0	0	0	0	0	0	0	0	0	0	0	0	0	0
DACT1	18.64	8.33	0.4	1.41	0.12	20.9	6.23	0.19	0.97	0.3	0.34	1.69	0.08	0	0.08	0.05	0.35	0	0	0	0.61	0	0.84	0.34	2.58	0	0	0	0.39	0	0.11	0	0	0.57	0	0.06	0	0
DDR2	59.29	45.93	2.29	0.91	0.37	103.63	79.51	3.43	0.55	0.7	0.4	1.09	0.43	0.33	0.15	0.1	0	0	0	0	3.56	2.35	1.32	0.61	0	0	0	0	1.07	1.66	1.62	1.9	1.96	1.17	1.71	1.27	1.54	2.65
DES	6.45	15.93	0.81	0.6	0.15	27.19	396.45	0.83	0.43	0.33	0.25	15.7	0.1	0	0.23	0.05	0	0	0	0	0.67	0	1.81	0.22	0	0	0	0	0.49	0	0.11	0	0	0.53	0	0.05	0	0
DIO2	28.87	3.7	0.27	0.2	0.08	67.86	7.97	0.4	0.3	0.13	0.14	0.76	0.05	0	0.15	0.05	0	0	0	0	0.4	0	1.18	0.57	0	0	0	0	0	0	0	0	0	0	0	0	0	0
DPT	29.64	0.74	0.27	0.37	0.09	93.32	0.69	0.37	0.24	0.2	0.01	0.77	0.02	0	0	0	0	0	0	0	0.2	0	0	0	0	0	0	0	0	0	0	0	0	0	0	0	0	0
DZIP1	20.46	10.93	0.67	0.12	0.03	20.04	11.22	0.74	0.06	0.04	0.1	0.54	0	0	0	0	0	0	0	0	0	0	0	0	0	0	0	0	0	0	0	0	0	0	0	0	0	0
EBF2	0.35	15.37	0.13	0.08	0.02	0.26	18.12	0.11	0.06	0.07	0.03	0.08	0	0.11	0	0	0	0	0	0	0	0.73	0	0	0	0	0	0	0	0	0	0	0	0	0	0	0	0
ECM2	20.74	39.81	0.27	0.18	0.08	22.78	73.07	0.17	0.08	0.18	0.14	0.43	0.02	0	0	0	0	0	0	0	0.14	0	0	0	0	0	0	0	0.29	0.33	0.32	0.81	0	0.09	0.22	0.14	0.36	0
EDNRA	26.84	57.59	0.27	1.04	0.1	36.51	149.76	0.16	0.61	0.22	0.02	1.48	0	0	0	0	0	0	0	0	0	0	0	0	0	0	0	0	0	0	0	0	0	0	0	0	0	0
EFHD1	1.05	40.19	0.67	0.12	0.03	1	68	0.77	0.07	0.08	0.37	1.1	0	0	0	0.05	0	0	0	0	0	0	0	0.31	0	0	0	0	0.1	0.5	0.87	0	0	0.05	0.46	0.45	0	0
EGFL6	22.78	46.3	0.54	1.26	0.12	37.02	241.24	0.88	0.72	0.36	0	0.44	0	0	0	0	0	0	0	0	0	0	0	0	0	0	0	0	0	0.5	0	0	0	0	0.89	0	0	0
EGFLAM	3.85	32.41	0.81	0.03	0.04	2.79	52	1.09	0.01	0.09	0.05	0.86	0	0	0	0	0	0	0	0	0	0	0	0	0	0	0	0	0	0	0	0	0	0	0	0	0	0
ENPEP	2.17	41.3	0.27	1.13	0.07	2.54	82.99	0.17	0.73	0.19	0.47	0.91	0.15	0	0.08	0.14	0	0	0.84	0	1.03	0	0.49	1.16	0	0	4.1	0	0.68	1.32	1.57	1.08	0	0.37	1.34	0.72	0.84	0
EPYC	18.99	0.74	0	0.38	0.14	186.29	0.73	0	0.33	0.31	0	0.05	0	0	0	0	0	0	0	0	0	0	0	0	0	0	0	0	0	0	0	0	0	0	0	0	0	0
FAM162B	1.26	40.93	1.48	0.05	0.02	1.5	90.52	1.73	0.03	0.04	0	0.21	0	0	0	0	0	0	0	0	0	0	0	0	0	0	0	0	0	0	0	0	0	0	0	0	0	0
FBXO17	22.92	14.81	2.02	0.8	0.06	22.48	17.75	1.84	0.41	0.09	0.38	0.65	0.02	0	0	0	0	0	0	0	0.11	0	0	0	0	0	0	0	0	0	0	0	0	0	0	0	0	0
FGF7	54.17	17.96	0.54	1.8	0.36	157.46	87.98	0.67	0.98	0.85	0.32	0.74	0	0	0	0	0	0	0	0	0	0	0	0	0	0	0	0	0.1	0.33	0.22	0	0	0.02	0.22	0.1	0	0
FHL5	0.21	17.22	0	0.02	0	0.15	25.09	0	0.01	0	0	0.23	0	0	0	0	0	0	0	0	0	0	0	0	0	0	0	0	0	0	0	0	0	0	0	0	0	0
FIBIN	47.23	6.48	0.13	0.16	0.08	95.52	10.17	0.21	0.09	0.21	0.01	1.47	0.02	0	0	0	0	0	0	0	0.14	0	0	0	0	0	0	0	0	0	0	0	0	0	0	0	0	0
FNDC1	42.54	10.74	0.4	0.22	0.09	89.17	18.26	0.46	0.16	0.23	0	1.03	0	0	0	0	0	0	0	0	0	0	0	0	0	0	0	0	0	0	0	0	0	0	0	0	0	0
FOXS1	8.76	45.74	2.02	0.15	0.03	11.71	111.03	4.57	0.12	0.07	0.01	1.29	0	0	0	0	0	0	0	0	0	0	0	0	0	0	0	0	0	0	0	0	0	0	0	0	0	0
FST	21.37	3.33	1.08	0.21	0.1	59.76	6.46	2.04	0.14	0.33	0.26	0.64	0	0.11	0	0	0	0	0	0	0	0.64	0	0	0	0	0	0	0	0	0	0	0	0	0	0	0	0
GAS1	38.89	12.04	2.96	0.39	0.23	83.87	19.4	3.04	0.31	0.65	0.04	0.4	0.02	0.11	0	0	0	0	0	0	0.1	0.76	0	0	0	0	0	0	0	0.17	0.32	0	0	0	0.09	0.14	0	0
GLI3	20.32	12.04	3.64	0.02	0.04	20.05	15.13	3.96	0	0.07	0.08	0.2	0	0	0	0	0	0	0	0	0	0	0	0	0	0	0	0	0.39	0	0.32	0	0	0.36	0	0.13	0	0
GPAT2	2.03	17.96	3.23	0.15	0.33	1.77	30.75	2.98	0.09	0.83	0.08	0.41	0.4	0.55	0	0.33	0	0.28	0	0	2.93	3.6	0	1.96	0	2.61	0	0	1.46	3.48	4.71	0.81	0	1.33	2.37	3.08	0.45	0
GPC6	46.74	16.3	0.67	0.12	0.07	66.22	23.24	1.17	0.06	0.16	0.03	0.38	0.02	0	0	0	0	0	0	0	0.12	0	0	0	0	0	0	0	0	0	0	0	0	0	0	0	0	0
GPR176	20.53	21.67	4.18	0.15	0.15	19.1	25.45	4.5	0.11	0.28	0.29	0.61	0.03	0	0	0	0.35	0	0	0	0.24	0	0	0	2.86	0	0	0	0	0	0	0	0	0	0	0	0	0
GREM1	47.79	9.63	0.27	1.52	0.3	197.51	53.41	0.16	1.27	0.69	0.38	5.3	0.12	0	0.08	0	0	0	0	0	0.89	0	0.85	0	0	0	0	0	0.1	0	0.16	0	0	0.09	0	0.08	0	0
GUCY1A2	1.68	32.22	0.27	1.14	0.02	1.26	46.55	0.21	0.54	0.03	0.01	0.06	0.02	0	0	0	0	0	0	0	0.1	0	0	0	0	0	0	0	0	0	0	0	0	0	0	0	0	0
GXYLT2	17.03	1.3	0.27	2.69	0.15	15.99	1.54	0.43	1.35	0.33	1.01	0.84	0.31	0	0.23	0.33	0	0	1.68	0	2.49	0	1.96	2.25	0	0	11.19	0	4.87	0.5	2.87	1.63	0	5.08	0.16	1.53	1.24	0
HAS1	19.27	7.04	0.13	0.17	0.67	53.88	19.89	0.08	0.08	2.03	0.01	0.07	0	0	0	0	0.35	0	0	0	0	0	0	0	3.69	0	0	0	0	0	0	0	0	0	0	0	0	0
HEY2	4.06	26.48	2.43	0.34	0.13	4.36	41.25	2.79	0.2	0.34	0.04	0.49	0	0.11	0	0.05	0.35	0	0	0	0	0.91	0	0.72	2.85	0	0	0	0	0.17	0.05	0.27	0	0	0.15	0.06	0.1	0
HEYL	4.56	41.3	0.4	0.21	0.05	5.97	78.07	0.42	0.08	0.09	0.12	1.49	0.07	0.11	0	0.1	0	0	0	0	0.55	0.67	0	0.69	0	0	0	0	0.39	0.17	0.92	1.08	0	0.45	0.13	0.48	0.62	0
HIGD1B	0.35	44.07	0.67	0.16	0.07	0.2	158.08	0.59	0.08	0.24	0.59	0.76	0	0	0	0	0	0	0	0	0	0	0	0	0	0	0	0	0	0	0	0	0	0	0	0	0	0
HS3ST3A1	16.12	2.04	0.13	0.05	0.02	14.29	1.41	0.37	0.03	0.04	0.05	0.12	0	0.11	0	0	0	0	0	0	0	0.72	0	0	0	0	0	0	0	0	0	0	0	0	0	0	0	0
HSD11B1	30.2	10	0.27	0.11	0.67	52.6	17.23	0.23	0.07	1.29	0.05	0.34	0	0.11	0	0	0	0	0	0	0	0.53	0	0	0	0	0	0	0	0	0	0	0	0	0	0	0	0
HSD17B6	16.19	4.63	0.13	0.84	0.11	20.18	9.54	0.08	0.41	0.18	0.79	0.96	0	0	0.08	0.1	0.35	0	0	0	0	0	0.56	0.97	2.9	0	0	0	0.19	0	0.54	0	0	0.1	0	0.27	0	0
HSPA12A	10.16	16.48	1.21	4.38	0.12	8.78	20.04	1.6	2.35	0.37	4.97	1.27	0.25	0.11	0.08	0	0	0	0	0	1.86	1	0.8	0	0	0	0	0	0.39	0.99	1.03	0	0	0.14	0.8	0.51	0	0
HSPB2	22.85	40.19	0.54	0.18	0.13	22.89	63.92	0.38	0.08	0.37	0	0.43	0	0	0	0	0	0	0	0	0	0	0	0	0	0	0	0	0	0	0	0	0	0	0	0	0	0
HSPB6	10.79	19.26	1.08	1.44	0.04	16.13	31.67	0.95	0.64	0.11	0.13	5.34	0.02	0	0	0	0	0	0	0	0.15	0	0	0	0	0	0	0	0	0	0	0	0	0	0	0	0	0
IGDCC4	18.01	3.89	0	0.34	0.03	20.53	3.72	0	0.14	0.07	0.45	0.44	0	0	0	0	0	0	0	0	0	0	0	0	0	0	0	0	0	0	0	0	0	0	0	0	0	0
IL11	15.21	2.04	0.94	0.67	0.15	60.81	3.25	0.7	0.39	0.4	0.76	0.7	0.07	0.11	0	0.05	0.35	0.28	0	0	0.52	0.82	0	0.34	5.69	1.98	0	0	0.19	0.17	0.54	0.27	0	0.16	0.11	0.32	0.1	0
IL17B	1.68	21.48	0.13	0.02	0.01	1.7	31.95	0.11	0.01	0.04	0.07	0.21	0	0	0	0	0	0	0	0	0	0	0	0	0	0	0	0	0	0	0	0	0	0	0	0	0	0
ISLR	70.22	19.26	0.54	0.43	0.21	255.61	40.06	0.26	0.24	0.37	0.04	10.04	0	0	0	0	0	0	0	0	0	0	0	0	0	0	0	0	0	0	0	0	0	0	0	0	0	0
ITGA11	30.62	6.3	0	0.19	0.1	43.8	7.74	0	0.19	0.28	0.2	1.26	0.03	0.11	0	0	0	0	0	0	0.3	0.72	0	0	0	0	0	0	0	0	0	0	0	0	0	0	0	0
ITGBL1	22.92	0.93	0.27	0.12	0.04	55.74	1.96	0.13	0.11	0.16	0.15	1.01	0	0	0	0	0	0	0	0	0	0	0	0	0	0	0	0	0	0	0	0	0	0	0	0	0	0
KCNJ8	5.89	52.78	0.94	0.29	0.03	5.1	158.62	1.22	0.18	0.05	0.14	1.01	0	0	0	0	0	0	0	0	0	0	0	0	0	0	0	0	0.19	0	0.65	0	1.96	0.13	0	0.25	0	5
KIF26B	18.57	5.74	0.94	1.85	0.09	17.41	5.86	0.87	1.12	0.27	0.15	0.54	0	0.11	0	0	0	0	0	0	0	0.71	0	0	0	0	0	0	0	0	0	0	0	0	0	0	0	0
LAMA2	16.47	1.3	0.13	0.49	0.17	17.39	1.83	0.07	0.28	0.39	0.74	0.7	0	0.33	0	0	0	0	0	0	0	2.08	0	0	0	0	0	0	0	0	0	0	0	0	0	0	0	0
LIN7A	6.17	17.96	0.13	1.94	0.21	4.5	19.25	0.13	1.13	0.64	0.07	0.3	0.08	0	0	0.1	0	0	0.84	0	0.57	0	0	0.54	0	0	5.48	0	0	0	0	0	0	0	0	0	0	0
LMOD1	13.81	30	0	0.04	0.03	16.54	71.21	0	0.02	0.07	0.05	1.46	0.02	0	0	0	0	0	0	0	0.15	0	0	0	0	0	0	0	0	0	0	0	0	0	0	0	0	0
LRRC15	23.06	0.37	0.13	0.11	0.08	31.64	0.58	0.07	0.05	0.19	0.02	0.72	0	0	0	0	0	0	0	0	0	0	0	0	0	0	0	0	0	0	0	0	0	0	0	0	0	0
LSAMP	36.79	3.89	0.13	1.27	0.22	48.31	5.51	0.05	0.68	0.27	0.26	0.64	0	0	0	0	0.69	0	0	0	0	0	0	0	5.16	0	0	0	0	0	0	0	0	0	0	0	0	0
LYPD1	0.84	19.44	0	0.28	0.04	0.76	37.93	0	0.33	0.08	0.25	0.42	0.08	0	0	0	0	0	0.84	0	0.83	0	0	0	0	0	7.31	0	0	0	0	0	0	0	0	0	0	0
LZTS1	3.64	26.85	0.27	0.07	0.15	3.41	39.41	0.3	0.06	0.56	0.06	0.52	0	0.33	0	0	0	0	0	0	0	2.63	0	0	0	0	0	0	0	0	0	0	0	0	0	0	0	0
MATN3	17.31	1.67	0.13	0.45	0.06	49.31	1.41	0.13	0.19	0.19	0.48	0.41	0	0	0	0	0	0	0	0	0	0	0	0	0	0	0	0	0	0	0	0	0	0	0	0	0	0
MEIS3	21.02	14.81	0.4	1.15	0.15	19.3	16.27	0.34	0.75	0.32	1.03	2.07	0	0.22	0	0	0	0	0	0	0	1.41	0	0	0	0	0	0	0	0	0	0	0	0	0	0	0	0
MFAP4	64.68	18.7	1.48	0.44	0.23	250.04	100.03	3.67	0.28	0.56	0.35	9.61	0	0	0	0	0	0	0	0	0	0	0	0	0	0	0	0	0	0	0	0	0	0	0	0	0	0
MFAP5	27.26	2.78	0.54	0.25	0.36	100.96	6.22	0.53	0.16	0.73	1.03	1.36	0	0	0	0	0	0	0	0	0	0	0	0	0	0	0	0	0	0	0	0	0	0	0	0	0	0
MME	22.78	1.48	0	2.43	0.18	37.29	1.03	0	1.74	0.49	0.72	1.24	0	0	0	0	0	0	0	0	0	0	0	0	0	0	0	0	0.1	0	0	0	0	0.19	0	0	0	0
MMP3	23.13	3.15	2.02	1.88	0.85	583.03	16.58	1.78	2.04	2.4	0.13	5.43	0	0.11	0	0	0	0	0	0	0	0.63	0	0	0	0	0	0	0	0	0.22	0.81	0	0	0	0.18	1.08	0
MOXD1	29.01	2.41	0	0.13	0.36	42.25	3.25	0	0.1	0.54	0.13	1.26	0	0	0	0.05	0	0	0	0	0	0	0	0.27	0	0	0	0	0	0	0	0	0	0	0	0	0	0
MRGPRF	34.2	21.11	0.4	0.29	0.04	43.45	37.17	0.24	0.13	0.09	0.1	1.57	0	0	0	0	0	0	0	0	0	0	0	0	0	0	0	0	0	0	0	0	0	0	0	0	0	0
MRVI1	22.7	34.81	0.27	0.15	0.1	29.18	55.51	0.14	0.06	0.2	0.23	2.26	0	0	0	0	0	0	0	0	0	0	0	0	0	0	0	0	0	0	0	0	0	0	0	0	0	0
NEXN	38.05	42.22	0.94	0.49	0.4	66.62	89.85	1.13	0.26	0.94	0.44	1.38	0.12	0	0	0.14	0.35	0	0	0	0.95	0	0	1.13	2.12	0	0	0	0	0	0.32	0.27	0	0	0	0.24	0.18	0
NTM	42.89	16.3	0.13	0.15	0.12	84.5	20.94	0.24	0.14	0.3	0.15	1.2	0	0	0	0.1	0	0	0	0	0	0	0	2.72	0	0	0	0	0.19	0.83	1.35	0.81	0	0.25	0.88	1.5	0.34	0
OLFM2	20.18	12.22	1.21	1.58	0.94	24.75	16.54	1.22	0.93	3.02	0.28	0.99	0.02	0.88	0	0	0	0	0	2.94	0.16	5.69	0	0	0	0	0	30.17	0.68	0	0.43	0	1.96	0.84	0	0.23	0	1
OLFML1	25.65	22.04	0	0.06	0.03	27.29	24.54	0	0.07	0.08	0.08	0.72	0	0	0	0	0.35	0	0	0	0	0	0	0	2.63	0	0	0	0	0	0	0	0	0	0	0	0	0
PAMR1	7.36	22.96	0.13	0.1	0.03	6.73	35.16	0.06	0.06	0.07	0.05	1.01	0	0	0.08	0	0	0	0	0	0	0	0.57	0	0	0	0	0	0	0	0	0	0	0	0	0	0	0
PAPPA	28.73	11.85	0.13	0.17	0.12	48.77	22.96	0.14	0.13	0.43	0.26	0.13	0.03	0	0	0	0	0	0	0	0.23	0	0	0	0	0	0	0	0.1	0	0.11	0	0	0.14	0	0.05	0	0
PCDH18	24.81	33.89	0.27	0.11	0.06	35.6	47.94	0.25	0.05	0.2	0.03	2.24	0	0	0	0	0	0	0	0	0	0	0	0	0	0	0	0	0	0	0	0	0	0	0	0	0	0
PCDH7	33.99	5.74	0.81	1.22	0.03	45.42	11.78	1.46	0.71	0.06	0.16	0.56	0.08	0	0.15	0.14	0.69	0	0	0	0.67	0	1.19	0.94	5.23	0	0	0	0	0	0	0	0	0	0	0	0	0
PDE1A	11.56	35.19	0.4	0.12	0.05	12.2	65.43	0.31	0.1	0.11	0.1	0.4	0.02	0	0.15	0	0	0	0	0	0.15	0	1.03	0	0	0	0	0	0.39	0	0.27	0.27	0	0.3	0	0.09	0.16	0
PDGFC	47.02	7.41	0.13	0.42	0.94	76.54	9.26	0.06	0.29	1.81	0.7	1.91	0.02	0.11	0.31	0.1	0	0	0	0	0.11	0.8	2.69	0.63	0	0	0	0	1.85	0.66	1.84	2.17	0	1.27	0.72	0.89	1.47	0
PDGFRB	63.14	76.11	0.94	0.5	0.58	147.4	372.17	3.68	0.25	1.88	0.36	7.67	0.02	0.22	0	0.05	0	0	0	0	0.14	1.5	0	0.43	0	0	0	0	0.39	0.33	0.81	0.27	0	0.22	0.23	0.5	0.08	0
PDGFRL	29.08	8.52	2.16	0.72	0.11	43.32	10.42	1.76	0.41	0.19	0.23	1	0.03	0	0.23	0.05	0.35	0	0	0	0.25	0	1.76	0.35	2.82	0	0	0	0.88	0.33	0.7	0.54	1.96	1.02	0.71	0.43	0.21	2.46
PHYHD1	18.5	12.96	1.62	0.32	0.21	17.33	12.88	1.58	0.16	0.28	0.43	1.01	0.2	0	0.38	0.24	0.35	0	0	0	1.69	0	2.76	1.44	2.57	0	0	0	3.41	0	3.41	1.9	1.96	2.38	0	1.75	0.99	1.01
PLEKHH2	16.33	11.85	0.13	1.08	0.13	22.15	15.99	0.05	0.69	0.41	0.38	0.85	0.02	0	0	0.05	0.35	0	0	0	0.11	0	0	0.3	2.69	0	0	0	0	0.17	0	0	0	0	0.14	0	0	0
PLN	17.59	35.37	0.54	0.15	0.12	34.37	188.34	0.54	0.11	0.28	0.04	0.86	0	0.11	0	0	0	0	0	0	0	0.56	0	0	0	0	0	0	0	0	0	0	0	0	0	0	0	0
PLPP4	37.42	2.78	0.27	0.16	0.07	59.05	3.36	0.14	0.14	0.14	0.03	0.69	0	0	0	0	0	0	0	0	0	0	0	0	0	0	0	0	0	0	0	0	0	0	0	0	0	0
PODN	27.33	6.3	1.48	0.08	0.04	40.45	7.46	1.15	0.04	0.07	0.04	2.32	0	0	0	0	0	0	0	0	0	0	0	0	0	0	0	0	0	0	0	0	0	0	0	0	0	0
POPDC2	2.17	17.41	3.5	0.24	0.31	1.8	23.48	4.12	0.17	0.82	0.5	0.83	0.03	0.33	0	0	0	0	0.84	0	0.36	2.28	0	0	0	0	7.65	0	0.68	0.33	0.65	0.81	1.96	0.81	0.25	0.34	0.77	1.82
PRELP	16.68	15.93	0	0.21	0.05	29.33	34.78	0	0.1	0.13	0.28	0.52	0.02	0	0	0	0	0	0	0	0.14	0	0	0	0	0	0	0	0.1	0	0.11	0	0	0.04	0	0.06	0	0
PRICKLE2	18.08	7.78	3.1	0.5	0.05	17.64	8.18	4.55	0.4	0.12	0.14	0.46	0.13	0	0	0.05	0	0	0	0	0.95	0	0	0.27	0	0	0	0	1.85	2.32	3.95	1.36	0	1.24	1.58	2.34	0.46	0
PRR16	35.53	38.7	0.13	0.15	0.27	46.54	62.93	0.15	0.08	0.62	0.05	0.5	0	0	0	0	0.35	0	0	0	0	0	0	0	1.84	0	0	0	0	0	0	0	0	0	0	0	0	0
PRRX1	65.94	55.37	0.67	1.21	0.12	160.86	135.81	0.9	0.71	0.26	0.16	1.25	0	0	0	0	0	0	0	0	0	0	0	0	0	0	0	0	0	0	0	0	0	0	0	0	0	0
PRRX2	26.07	9.44	0.4	0.39	0.04	29.01	10.38	0.58	0.19	0.13	0.04	0.27	0	0.11	0	0	0	0	0	0	0	0.93	0	0	0	0	0	0	0	0	0	0	0	0	0	0	0	0
PTHLH	15.63	4.81	4.58	0.52	0.19	21.75	4.8	11.48	0.45	0.47	0.39	0.36	0	0.11	0	0	0	0	0	0	0	0.57	0	0	0	0	0	0	0	0	0	0	0	0	0	0	0	0
PTN	25.93	22.59	0.4	0.11	0.1	49.73	48.53	0.93	0.12	0.63	0.08	0.75	0	0	0	0	0	0	0	0	0	0	0	0	0	0	0	0	0	0	0	0	0	0	0	0	0	0
RAB6B	3.29	19.07	1.21	1.36	0.13	3.09	23.75	1.28	0.82	0.36	1.73	0.66	0.33	0.33	0.08	0	0	0.28	0	0	3.02	1.96	0.52	0	0	2.48	0	0	0	0.33	0.11	0	0	0	0.21	0.04	0	0
RARB	7.15	16.48	2.96	0.12	0.04	5.86	18.22	4.3	0.05	0.11	0.1	0.6	0.02	0	0	0.05	0	0	0	0	0.16	0	0	0.31	0	0	0	0	0	0	0	0	0	0	0	0	0	0
RASL12	14.72	41.67	0.27	0.09	0.02	14.16	78.14	0.25	0.04	0.05	0.05	1.27	0.03	0	0	0	0	0	0	0	0.25	0	0	0	0	0	0	0	0	0	0.16	0	0	0	0	0.12	0	0
RBPMS2	5.96	16.67	3.37	0.04	0.04	4.45	21.82	4.32	0.01	0.11	0.04	0.4	0	0	0	0	0	0	0	0	0	0	0	0	0	0	0	0	0	0	0	0	0	0	0	0	0	0
REM1	4.06	26.48	1.89	0.03	0.05	3.81	38.36	1.81	0.02	0.07	0	0.26	0	0	0	0	0	0	0	0	0	0	0	0	0	0	0	0	0	0	0	0	0	0	0	0	0	0
RERG	22.56	40.37	0.27	0.39	0.04	34.29	66.75	0.16	0.21	0.07	0.38	1.06	0	0	0	0	0	0	0.84	0	0	0	0	0	0	0	4.52	0	0	0	0	0	0	0	0	0	0	0
RGMA	10.23	17.22	0.27	0.34	0.44	11.69	22.37	0.18	0.15	1.87	0.14	0.81	0.08	0.33	0	0.05	0	0	0	0	0.73	2.45	0	0.31	0	0	0	0	0	0	0	0	0	0	0	0	0	0
S1PR3	14.79	37.78	0.54	0.47	0.52	16.4	67.96	1.05	0.26	1.35	0.09	1.42	0	0.99	0	0	0	0	0	0	0	5.98	0	0	0	0	0	0	0	0	0	0	0	0	0	0	0	0
SCARA3	15.91	6.67	2.02	0.55	0.05	18.73	7.7	2.12	0.28	0.11	2.62	1.21	0.02	0	0	0	0	0	0	0	0.12	0	0	0	0	0	0	0	0	0	0.22	0.27	0	0	0	0.08	0.11	0
SCARF2	30.2	12.96	4.85	0.42	0.13	34.18	12.8	5.1	0.24	0.44	0.32	1.18	0.03	0	0	0.05	0	0	0	0	0.21	0	0	0.31	0	0	0	0	0.58	0	0.38	0.54	0	0.49	0	0.2	0.26	0
SEMA5B	0.14	17.04	0	0.07	0.01	0.71	20.9	0	0.03	0.05	0.02	0.32	0	0.11	0	0	0	0	0	0	0	0.56	0	0	0	0	0	0	0	0	0.16	0	0	0	0	0.06	0	0
SEPT4	20.25	65.74	4.45	0.84	0.57	20.68	238.36	6.77	0.52	1.25	0.73	2.26	0	0	0	0	0	0	0	0	0	0	0	0	0	0	0	0	0	0	0	0	0	0	0	0	0	0
SFRP2	58.72	4.44	2.29	1.72	0.91	1152.83	23.24	4.17	1.32	2.08	0	2.32	0	0	0	0	0	0	0	0	0	0	0	0	0	0	0	0	0	0	0	0	0	0	0	0	0	0
SFRP4	40.15	3.33	0.27	0.94	0.28	415.28	20.98	0.66	0.58	0.74	0.14	3.39	0	0	0	0	0	0	0	0	0	0	0	0	0	0	0	0	0	0	0	0	0	0	0	0	0	0
SGCA	1.26	20.19	0	0.07	0.09	2.33	39.54	0	0.04	0.29	0.08	0.48	0	0	0	0	0	0	0	0	0	0	0	0	0	0	0	0	0	0	0	0	0	0	0	0	0	0
SGCD	27.75	4.81	0.27	0.1	0.14	34.39	7.66	0.16	0.1	0.2	0.01	0.41	0.02	0	0	0	0	0	0.84	0	0.1	0	0	0	0	0	6.03	0	0	0	0	0	0	0	0	0	0	0
SLIT2	19.55	5	1.35	0.11	0.04	22.84	5.17	1.98	0.15	0.09	0.12	0.48	0.17	0	0	0	0	0	0	0	1.34	0	0	0	0	0	0	0	0.19	0	0.11	0	1.96	0.06	0	0.05	0	2.21
SLIT3	15.49	36.48	0.4	0.08	0.13	21.37	72.2	0.35	0.03	0.22	0.08	0.83	0	0	0	0	0	0	0	0	0	0	0	0	0	0	0	0	0	0	0	0	0	0	0	0	0	0
SSC5D	22.28	7.22	1.21	0.6	0.26	22.52	7.66	1.11	0.34	0.57	0.13	1.64	0.2	0.11	0	0.19	0	0	0	0	1.46	0.84	0	1.43	0	0	0	0	0.97	0.33	2.06	1.08	0	0.65	0.23	1.05	0.51	0
ST6GALNAC5	16.33	1.67	0.13	0.03	0.05	17.41	1.53	0.04	0.06	0.1	0.1	0.28	0	0	0	0	0	0	0	0	0	0	0	0	0	0	0	0	0	0	0	0	0	0	0	0	0	0
STEAP4	1.61	22.04	0.54	1.46	0.25	1.81	54.39	0.49	1.05	0.89	0.38	0.33	0.03	0	0	0.05	0	0	0	0	0.27	0	0	0.27	0	0	0	0	0.39	0.33	0.16	0	0	0.83	0.25	0.07	0	0
STON1	15.42	8.7	3.37	0.5	0.22	15.99	7.68	4.21	0.32	0.68	0.32	0.52	0.03	0.33	0	0.24	0	0	0	0	0.25	2.2	0	1.5	0	0	0	0	0.58	0.83	0.81	1.08	3.92	0.37	0.77	0.45	0.69	3.46
STRA6	15.14	2.22	0.13	2.82	0.06	20.38	2.17	0.12	1.64	0.16	0.6	1.87	0	0	0	0	0	0	0	0	0	0	0	0	0	0	0	0	0	0	0	0	0	0	0	0	0	0
SUSD2	6.17	23.52	0.54	0.42	0.07	5.91	41.34	0.55	0.33	0.19	0.31	0.66	0.07	0	0	0	0	0	0.84	0	0.53	0	0	0	0	0	8.01	0	0.29	0.83	0.11	0	0	0.29	0.53	0.1	0	0
SYDE1	31.25	40.19	4.72	0.15	0.08	32.38	61.66	6.34	0.12	0.17	0.13	1.3	0	0.11	0	0	0.35	0	0	0	0	0.53	0	0	1.99	0	0	0	0	0	0	0	0	0	0	0	0	0
SYNDIG1	15.77	0.37	0	0.02	0.01	15.03	0.52	0	0.01	0.03	0.01	0.29	0	0	0	0	0	0	0	0	0	0	0	0	0	0	0	0	0	0	0	0	0	0	0	0	0	0
SYNPO2	11.7	47.59	0.54	0.18	0.36	14.23	113.28	0.87	0.13	0.76	0.12	0.74	0.02	0.11	0	0.05	0.35	0	0	0	0.18	0.76	0	0.26	2.69	0	0	0	0.1	0	0.05	0.54	0	0.07	0	0.06	0.79	0
TBX2	11.35	48.33	0.27	0.22	0.04	13.14	97.79	0.18	0.15	0.1	0.11	1.72	0	0	0	0	0	0	0	0	0	0	0	0	0	0	0	0	0	0	0	0	0	0	0	0	0	0
TCEAL7	31.04	30	2.56	0.17	0.14	49.1	44.42	2.55	0.09	0.4	0	0.58	0	0	0	0	0	0	0	0	0	0	0	0	0	0	0	0	0	0	0	0	0	0	0	0	0	0
TCF21	28.38	16.48	0	0.17	0.05	56.39	20.86	0	0.08	0.15	0.07	0.48	0	0	0	0	0	0	0	0	0	0	0	0	0	0	0	0	0	0	0	0	0	0	0	0	0	0
TDO2	21.93	34.63	0.4	0.22	0.08	48.85	117.13	0.34	0.21	0.29	0.36	0.71	0	0	0	0	0	0	0	0	0	0	0	0	0	0	0	0	0	0	0	0	0	0	0	0	0	0
TENM3	16.89	0.74	0.67	0.23	0.04	15.94	0.56	0.71	0.13	0.15	1.88	0.07	0	0	0	0	0	0	2.52	0	0	0	0	0	0	0	18.75	0	0	0	0	0	0	0	0	0	0	0
THBS2	79.19	32.78	1.89	1.18	0.61	496.6	62.66	1.56	0.9	1.57	0.18	4.51	0	0	0	0	0	0	0	0	0	0	0	0	0	0	0	0	0	0	0	0	0	0	0	0	0	0
TMEM119	47.86	7.22	0.4	0.17	0.37	87.24	10.56	0.39	0.1	0.95	0.61	2.17	0	0.11	0	0	0	0.28	0	0	0	0.57	0	0	0	2.75	0	0	0	0	0	0	0	0	0	0	0	0
TNC	45.69	40.37	4.31	2.91	0.47	197.07	151.8	6	2.46	1.08	1.47	6.75	0	0.11	0	0	0	0	0	0	0	0.73	0	0	0	0	0	0	0	0	0	0	0	0	0	0	0	0
TNFSF11	19.41	2.41	0	0.43	0.3	33.35	2.98	0	0.29	1.22	0.02	0.66	0	0.22	0.08	0	0.69	0	0	0	0	1.62	0.82	0	5.22	0	0	0	1.46	0	0.16	0.81	1.96	1.31	0	0.06	0.6	1
TRIL	17.45	5.93	2.16	1.57	0.03	20.04	5.6	2.55	0.92	0.05	0.03	0.46	0	0	0	0	0	0	0	0	0	0	0	0	0	0	0	0	1.75	0.17	1.89	0.81	0	0.93	0.15	1.11	0.5	0
TRPC6	0.77	23.33	0.27	0.06	0.05	0.5	32.29	0.2	0.02	0.08	0.31	0.48	0.02	0	0	0	0	0	0	0	0.12	0	0	0	0	0	0	0	0.1	0	0	0.54	0	0.06	0	0	0.3	0
TSPAN11	15.63	5.74	1.89	0.08	0.07	17	6.36	2.58	0.04	0.28	0.29	0.56	0	0	0	0	0	0	0	0	0	0	0	0	0	0	0	0	0	0	0	0	0	0	0	0	0	0
TWIST1	40.78	16.48	0.4	0.2	0.16	74.23	21.33	0.28	0.16	0.53	0.05	0.66	0.02	0.11	0	0.05	0	0	0	0	0.16	1.87	0	0.32	0	0	0	0	0	0	0	0	0	0	0	0	0	0
TWIST2	37.21	5	0.27	0.2	0.09	57.63	5.82	0.3	0.1	0.23	0.01	0.21	0	0	0	0	0	0	0	0	0	0	0	0	0	0	0	0	0	0	0	0	0	0	0	0	0	0
UCHL1	17.24	5.74	1.75	1.17	0.31	20.93	6.82	1.28	0.73	0.53	2.63	1.46	0.02	0	0	0.1	0.35	0	0.84	0	0.09	0	0	1.24	1.89	0	4.07	0	0.1	0	0.16	0	3.92	0.04	0	0.18	0	4.3
VGLL3	23.9	15.37	0.13	0.29	0.06	27.62	17.53	0.04	0.14	0.14	0.3	0.23	0	0	0	0	0	0	0	0	0	0	0	0	0	0	0	0	0	0	0	0	0	0	0	0	0	0
VSTM4	27.05	23.33	2.7	0.67	0.81	30.84	27.64	2.76	0.62	3.02	0.12	0.53	0.05	0.11	0	0	0	0	0	0	0.35	0.89	0	0	0	0	0	0	0	0	0.16	0.27	0	0	0	0.2	0.2	0
WDR86	17.38	0.74	1.35	0.17	0.28	19.39	1.27	2.89	0.11	0.99	0.3	0.53	0	0.11	0	0	0.35	0	0	0	0	0.76	0	0	2.92	0	0	0	0	0	0	0	0	0	0	0	0	0
WISP1	31.04	6.11	0	0.11	0.02	36.42	6.83	0	0.09	0.04	0.01	0.88	0	0	0	0	0	0	0	0	0	0	0	0	0	0	0	0	0	0	0	0	0	0	0	0	0	0
WNT2	42.26	2.59	0	0.1	0.05	93.82	2.98	0	0.07	0.16	0.01	1.13	0	0	0	0	0	0	0	0	0	0	0	0	0	0	0	0	0	0	0	0	0	0	0	0	0	0
ZFHX4	15.49	2.41	0.4	0.71	0.03	16.52	2.28	0.38	0.38	0.06	0.14	0.09	0.02	0	0.08	0	0.35	0	0	0	0.13	0	0.66	0	2.43	0	0	0	0	0	0	0	0	0	0	0	0	0
ZNF469	20.04	9.07	2.02	0.19	0.31	21.51	9.01	3.27	0.12	0.71	0.01	0.16	0	0.22	0	0	0	0	0	0	0	1.14	0	0	0	0	0	0	0	0	0	0	0	0	0	0	0	0

## Sheet: BRCA
Supplementary Table S4. CAF-specific genes for breast cancer (BRCA)
The table shows the percentage of gene expression and the average gene expression in various cell types for single cell RNA-seq data, as well as the median gene expression (in TPM) in cancer cell lines according to the Cancer Cell Line Encyclopedia (CCLE) and The Cancer Genome Atlas (TCGA) data.
	scRNA-seq data of BRCA										CCLE and TCGA data		scRNA-seq data of normal breast (Human Protein Atlas)
Gene_name	Percent_Fibroblasts (Tumor)	Percent_Myofibroblasts_Mural_cells (Tumor)	Percent_Endothelial_cells (Tumor)	Percent_Cancer_cells (Tumor)	Percent_Immune_cells (Tumor)	Average_expression_Fibroblasts (Tumor)	Average_expression_Myofibroblasts_Mural_cells (Tumor)	Average_expression_Endothelial_cells (Tumor)	Average_expression_Cancer_cells (Tumor)	Average_expression_Immune_cells (Tumor)	Median_TPM_CCLE	Median_TPM_TCGA	Percent_breast glandular cells (Breast_HPA)	Percent_macrophages (Breast_HPA)	Percent_fibroblasts (Breast_HPA)	Percent_t-cells (Breast_HPA)	Percent_breast myoepithelial cells (Breast_HPA)	Percent_b-cells (Breast_HPA)	Percent_endothelial cells (Breast_HPA)	Percent_dendritic cells (Breast_HPA)	Percent_adipocytes (Breast_HPA)	Percent_smooth muscle cells (Breast_HPA)	Average_expression_breast.glandular.cells (Breast_HPA)	Average_expression_macrophages (Breast_HPA)	Average_expression_fibroblasts (Breast_HPA)	Average_expression_t.cells (Breast_HPA)	Average_expression_breast.myoepithelial.cells (Breast_HPA)	Average_expression_b.cells (Breast_HPA)	Average_expression_endothelial.cells (Breast_HPA)	Average_expression_dendritic.cells (Breast_HPA)	Average_expression_adipocytes (Breast_HPA)	Average_expression_smooth.muscle.cells (Breast_HPA)
CILP	27.03	0.46	1.02	0.29	0.15	200.14	1.87	3.55	0.58	0.58	0.02	2.17	0.38	0.28	14.63	0.04	0.9	0	0.31	0.07	1.33	0.53	0.53	0.58	79.21	0.25	0.31	0	1.34	0.19	1.92	2.6
COL10A1	51.5	1.47	1.34	0.66	0.41	615.91	7.45	4.72	1.49	1.79	0.09	8.65	0	0.02	0.03	0.01	0.11	0	0.22	0	0.74	0.07	0	0.02	0.24	0.02	0.07	0	0.24	0	0.89	0.06
COMP	24.41	0.81	0.98	0.88	0.42	306.03	4.62	5.32	3.61	1.76	0.26	9.93	0.27	0.21	0.9	0.03	0.67	0	0.16	0	0.23	0.46	0.18	0.56	10.26	0.15	0.2	0	0.96	0	0.23	0.8
EGFL6	5.3	16.94	0.31	0.83	0.05	23.49	132	0.79	1.59	0.17	0	0.56	0.08	0.11	3.93	0.03	0.9	0	0.53	0	1.71	3.15	0.11	0.31	20.22	0.09	5.3	0	0.5	0	4.91	6.48
FIBIN	28.37	1.87	0.49	1.48	0.17	149.41	8.12	1.34	2.81	0.68	0.04	2.66	2.42	0.13	10.94	0.02	1.46	0	0.28	0	0.8	1.18	1.93	0.45	55.48	0.17	0.73	0	0.42	0	1.27	4.31
FNDC1	28.64	2.58	0.4	2.13	0.25	160.12	9.58	1.74	3.14	0.83	0.02	2.28	0.07	0.02	1.5	0	1.12	0	0	0	0.06	0.07	0.03	0.14	5.59	0	1.58	0	0	0	0.13	0.06
GPC6	15.23	5.16	0.53	3.99	0.29	66.09	20.06	1.85	8.62	0.85	0.59	0.66	0.63	0.06	0.79	0.02	3.02	0	0.06	0	0.25	4.27	0.44	0.05	2.69	0.19	2.62	0	0.02	0	0.21	12.1
HEYL	2.27	15.88	0.71	0.18	0.05	8.88	83.23	0.84	0.21	0.17	0.03	3.05	0.13	0.21	0.96	0.03	0	0	0.69	0	2.15	8.08	0.07	0.44	3.97	0.13	0	0	1.08	0	1.66	19.93
HTRA3	40.4	2.07	3.07	0.94	0.73	351.88	8.88	12.87	2.03	2.8	0.03	8.45	0.52	0.41	21.92	0.07	1.68	0	3.34	0	3.33	0.66	0.72	1.32	130.72	0.53	2.22	0	8.16	0	5.24	1.16
LRRC15	25.59	0.2	1.07	0.21	0.12	140.14	0.67	3.27	0.43	0.45	0.03	3.42	0.11	0.04	0.16	0.01	0.22	0	1.47	0	0.02	0	0.19	0.04	0.38	0.02	0.01	0	6	0	0.02	0
LRRC17	15.04	3.14	1.11	0.43	0.14	73.91	17.43	3.46	0.63	0.49	0.37	2.44	0.78	0.32	10.81	0.04	1.46	0.33	1.4	0.14	3.71	4.6	0.68	0.72	55.74	0.15	2.18	6.72	2.47	1.76	4.27	9.86
MRGPRF	6.54	16.49	0.27	0.16	0.04	21	100.47	0.99	0.28	0.11	0.05	0.63	0.29	0.15	7.32	0.03	4.03	0.33	3.28	0.07	4.4	30.16	0.27	0.37	30.36	0.22	5.26	0.4	4.25	0.35	3.69	105.47
MRVI1	9.23	28.22	1.69	0.27	0.2	39.75	162.11	3.6	0.65	0.69	0.21	2.19	0	0	0	0	0	0	0	0	0	0	0	0	0	0	0	0	0	0	0	0
OGN	21.11	0.61	0.49	0.21	0.17	139.23	2.84	1.96	0.43	0.75	0.1	0.92	0.62	0.41	34.05	0.08	0.67	0.65	0.62	0.28	2.07	3.81	1.09	1.49	296.63	0.43	0.26	0.73	1.24	1.53	4.29	15.72
OMD	15.34	0.15	0.09	0.07	0.04	66.2	0.72	0.12	0.14	0.13	0.03	0.88	0.16	0.13	18.05	0.01	0.22	0.33	0.19	0.14	1.48	0.13	0.22	0.29	98.44	0.04	0.22	0.49	0.32	0.5	2.57	0.41
PLN	3.53	38.75	0.62	0.09	0.07	14.37	386.23	1.1	0.23	0.28	0.06	1.38	0.38	0.11	0.15	0.1	0.9	0.33	1.44	0.07	2.32	48.16	0.39	0.4	0.41	0.7	0.51	0.19	3.66	0.22	2.77	427.92
PODN	31.06	2.63	2.31	0.24	0.14	152.67	10.43	5.88	0.53	0.67	0.06	3.52	0.77	0.15	18.04	0.05	1.79	0	1.56	0.42	3.22	8.02	0.57	0.3	88.57	0.37	0.5	0	2.31	2.45	3.75	24.94
SEPT4	5.25	31.36	4.14	4.81	0.32	18.41	191.27	10.84	9.57	1.03	1.01	9.88	0	0	0	0	0	0	0	0	0	0	0	0	0	0	0	0	0	0	0	0
SFRP4	48.47	1.77	1.56	0.69	0.5	876.11	11.87	9.87	1.88	2.79	0.11	8.9	0.43	0.47	11.17	0.16	3.47	0.65	0.78	0.21	3.03	3.61	0.87	1.87	341.46	1.54	2.88	0.89	3.03	1.71	7.72	25.9
SPOCK1	23.98	0.81	0.89	0.84	0.17	115.08	3.87	3.04	1.47	0.66	1.62	3.52	0.38	0.06	11.72	0.02	0.67	0	0.34	0	0.82	0.2	0.47	0.22	61.73	0.19	0.19	0	0.29	0	1.49	0.64
SRPX2	16.84	0.91	2.4	0.76	0.16	64.57	3.03	7.23	1.38	0.44	1.11	3.31	4.43	0.13	8.5	0.05	2.58	0	0.84	0	4.3	1.12	7.66	0.23	39.85	0.24	1.96	0	1.2	0	5.59	2.84
THBS2	73.58	9.16	2.67	2.49	0.8	1060.3	44.15	14.57	5.03	3.68	0.25	22.14	2.23	0.3	23.87	0.1	3.58	0	0.59	0.14	1.75	0.46	1.94	0.95	148.59	0.79	2.07	0	2.82	1.03	2.93	1.2
TWIST2	15.66	1.01	0.36	0.35	0.13	60.86	3.66	0.97	0.61	0.39	0.06	0.35	0.4	0.71	15.74	0.01	0.78	0	0.59	0.14	1.81	1.45	0.51	1.23	77.62	0.15	0.2	0	1.21	1.25	2.38	3.95
WFDC1	1.15	24.13	0.31	0.25	0.08	5.04	172.57	0.71	0.4	0.35	0.39	1.1	1.5	0.28	0.3	0.06	1.01	0	2.34	0	3.33	37.25	1.19	0.71	1.33	0.28	2.14	0	5.33	0	4.1	215.73
WISP2	33.58	0.91	1.42	0.74	0.23	385.36	5.4	5.98	1.69	0.92	0.74	3.08	0	0	0	0	0	0	0	0	0	0	0	0	0	0	0	0	0	0	0	0
ZFHX4	24.1	1.57	0.76	1.4	0.11	107.19	6.08	1.65	1.84	0.35	0.59	0.55	1.89	0.19	20.78	0.08	4.26	0.33	1.53	0.07	3.77	2.5	2.9	0.37	110.29	0.87	4.6	2.27	2.76	0.4	3.89	8.91

## Sheet: LUAD
Supplementary Table S5. CAF-specific genes for lung adenocarcinoma (LUAD)
The table shows the percentage of gene expression and the average gene expression in various cell types for single cell RNA-seq data, as well as the median gene expression (in TPM) in cancer cell lines according to the Cancer Cell Line Encyclopedia (CCLE) and The Cancer Genome Atlas (TCGA) data.
	scRNA-seq data of LUAD										CCLE and TCGA data		scRNA-seq data of normal lung (Human Protein Atlas)
Gene_name	Percent_Fibroblasts (Tumor)	Percent_Myofibroblasts_Mural_cells (Tumor)	Percent_Endothelial_cells (Tumor)	Percent_Cancer_cells (Tumor)	Percent_Immune_cells (Tumor)	Average_expression_Fibroblasts (Tumor)	Average_expression_Myofibroblasts_Mural_cells (Tumor)	Average_expression_Endothelial_cells (Tumor)	Average_expression_Cancer_cells (Tumor)	Average_expression_Immune_cells (Tumor)	Median_TPM_CCLE	Median_TPM_TCGA	Percent_alveolar cells type 2 (Lung_HPA)	Percent_respiratory ciliated cells (Lung_HPA)	Percent_fibroblasts (Lung_HPA)	Percent_macrophages (Lung_HPA)	Percent_alveolar cells type 1 (Lung_HPA)	Percent_club cells (Lung_HPA)	Percent_t-cells (Lung_HPA)	Percent_granulocytes (Lung_HPA)	Percent_endothelial cells (Lung_HPA)	Average_expression_alveolar.cells.type.2 (Lung_HPA)	Average_expression_respiratory.ciliated.cells (Lung_HPA)	Average_expression_fibroblasts (Lung_HPA)	Average_expression_macrophages (Lung_HPA)	Average_expression_alveolar.cells.type.1 (Lung_HPA)	Average_expression_club.cells (Lung_HPA)	Average_expression_t.cells (Lung_HPA)	Average_expression_granulocytes (Lung_HPA)	Average_expression_endothelial.cells (Lung_HPA)
ABCA6	30.48	0.4	0.91	0.47	0.89	61.78	0.56	0.82	0.49	1.27	0.1	2.83	0	0	4.05	0.12	0	0.41	0	0	1.65	0	0	37.48	1.48	0	3.32	0	0	18.37
ACTG2	4.63	49.4	0.15	0.13	0.2	18.13	492.93	0.11	0.08	0.84	0.3	7.47	0.1	0.48	1.35	0	0	0	0.19	0	0	2.05	0.51	14.2	0	0	0	2.24	0	0
ADAMTS12	20.22	7.57	1.67	0.29	0.08	31.98	16.25	1.99	0.21	0.15	0.11	2.72	0	0.48	1.01	0	0	0	0	0	0	0	1.41	4.15	0	0	0	0	0	0
ADAMTS2	20.93	2.39	0.15	0.03	0.07	36.42	4.55	0.62	0.02	0.11	0.1	5.19	0.2	0	3.38	0	0	0	0	0.31	0.55	1.85	0	17.06	0	0	0	0	1.62	2.02
ADAMTS8	14.4	16.73	0.15	0.06	0.04	30.53	59.97	0.57	0.06	0.07	0.05	0.29	0.1	1.45	3.38	0.12	0	0.41	0.39	0.31	0	1.4	7.6	30.36	0.7	0	0.57	6.23	4	0
ADAMTSL2	33.36	13.94	2.88	0.5	0.19	66.18	33.39	6.25	0.41	0.43	0.02	2.75	0.1	0	0	0.12	0	0	0	0	0	0.96	0	0	0.59	0	0	0	0	0
ADH1B	62.85	22.31	0.91	0.29	0.64	626.33	141.86	0.76	0.36	1.69	0.08	4.1	0.59	0	18.92	0.31	0	1.22	0.97	0.31	1.1	5.54	0	353.21	1.89	0	3.3	5.75	4.84	40.1
ANGPT1	30.41	22.71	0.3	0.28	0.06	70.21	66.98	0.19	0.29	0.13	0.53	4.36	0.29	0	6.08	0.06	0	1.22	0.58	0	0	4.93	0	67.55	0.85	0	3.95	12.5	0	0
ANK2	24.02	4.78	0.3	0.5	0.18	37.89	14.18	0.22	0.52	0.26	1.28	2.11	0.59	0.48	9.8	0.18	0	0.82	0.19	0.31	2.2	5.58	0.86	85.84	1.84	0	7.84	2.62	2.49	20.59
ASPN	37.5	31.47	0.15	0.37	0.19	234.04	220.77	0.18	0.24	0.46	0.04	8.99	0.2	0.48	18.58	0.55	0	0.41	0.97	0.31	0.55	2.03	0.4	181.44	4.82	0	0.32	7.14	2.92	6.49
BMP5	29.71	0.4	0.3	3.64	0.2	73.22	0.37	0.63	3.03	0.36	0.05	4.69	0.49	0	3.38	0	0	0	0	0	0	3.38	0	40.93	0	0	0	0	0	0
BOC	26.54	3.98	1.52	0.22	0.08	43.75	7.83	2.02	0.16	0.17	0.54	3.35	0.1	0	4.05	0.06	0	0.41	0.19	0	0.55	0.51	0	26.41	0.4	0	2.08	0.99	0	6.76
C1QTNF2	22.19	15.54	0.76	0.85	0.14	37.56	39.81	1.98	0.5	0.24	0.14	1.16	0	0	0	0	0	0	0	0	0	0	0	0	0	0	0	0	0	0
C1QTNF7	21.07	13.15	0	0.04	0.03	41.64	32.68	0	0.16	0.09	0.02	0.62	0	0	2.36	0	0	0	0	0	0	0	0	22.94	0	0	0	0	0	0
C2orf40	22.33	33.47	1.52	1.25	0.3	52.28	176.36	1.68	10.93	0.86	0	5.37	0	0	0	0	0	0	0	0	0	0	0	0	0	0	0	0	0	0
CACNA1C	18.96	19.12	0.91	0.09	0.12	28.41	47.77	1.62	0.06	0.23	0.05	3.08	0	0	0	0	0	0	0	0	0	0	0	0	0	0	0	0	0	0
CCBE1	18.26	1.99	0.45	0.6	0.11	36.02	2.97	0.53	0.93	0.24	0.83	1.63	0.2	0.48	2.7	0.24	0.59	1.22	0.19	0.31	1.65	2.86	0.39	19.85	2.28	5.76	2.63	1.21	2.26	14.4
CCDC8	29.78	7.17	0	1.53	0.06	43.77	11.59	0	1.8	0.07	0.11	4.02	0.2	0.97	1.35	0.12	0	2.04	0	0.31	0	0.72	6.21	6.59	0.44	0	12.53	0	5.67	0
CD248	33.78	15.14	0.15	0.18	0.16	68.52	52.96	0.37	0.15	0.45	0.02	16	0	0	4.39	0	0	0	0.19	0	1.1	0	0	35.29	0	0	0	2.24	0	16.27
CDO1	20.79	1.99	0.76	0.12	0.14	33.69	3.4	0.93	0.11	0.65	0.07	3.52	0.2	0	0.68	0.06	0	0	0.19	0	0	1.06	0	2.11	0.64	0	0	0.63	0	0
CILP	16.15	0	0.15	0.26	0.05	52.94	0	1.17	0.16	0.14	0.03	1.46	0	0	0	0	0	0	0	0	0	0	0	0	0	0	0	0	0	0
CNN1	6.67	47.41	0	0.13	0.06	14.89	271.76	0	0.13	0.12	0.63	7.87	0	0	2.36	0	0	0	0	0	0	0	0	24.08	0	0	0	0	0	0
COL10A1	29.35	9.96	0.61	0.22	0.12	155.86	87.54	1.41	0.24	0.28	0.09	20.38	0.1	0	2.7	0	0	0.41	0	0	0	1.67	0	33.6	0	0	0.48	0	0	0
COL14A1	45.79	22.31	0.3	0.31	0.16	196.87	91.73	0.64	0.36	0.44	0.12	17.44	0.2	0	24.32	0.37	0	2.86	0.77	0.93	0.55	2.89	0	349.97	2.56	0	13.91	15.66	8.29	3.25
COL5A1	56.95	19.52	4.09	4.24	0.43	228.15	51.35	6.18	4.28	0.98	1.95	67.05	0.29	0	3.72	0.12	0	0	0.39	0	0.55	2.63	0	24.58	0.98	0	0	1.39	0	2.02
COX4I2	2.11	19.12	0.61	0.15	0.06	3.07	200.35	2.21	0.16	0.21	0	4.6	0	0	0.34	0.06	0	0	0.19	0	0	0	0	4.14	0.58	0	0	2.24	0	0
CPXM1	33.15	3.59	1.06	0.25	0.17	85.54	8.46	1.81	0.21	0.47	0.02	12.39	0.1	1.93	13.85	0.12	0	0.41	0.19	0.62	0	1.74	12.4	85.55	1.73	0	0.22	1.63	4.51	0
CYP7B1	17.21	1.2	0.3	1.6	0.45	23.66	4.71	0.37	1.52	1.22	0.28	4.37	0.49	0.48	2.03	0	0	0.41	0.19	0.93	0	5.13	0.6	9.92	0	0	1.43	2.31	9.68	0
DDR2	52.74	25.5	4.85	2.3	0.31	105.35	66.83	8.06	2.05	0.6	0.56	7.33	0.39	1.45	10.47	0.37	0.59	0.41	0.77	0.31	3.85	2.96	6.38	76.52	4.37	11.25	5.02	10.33	2.44	33.38
DES	1.69	41.43	0	0	0.09	2.65	432.74	0	0	0.21	0.08	2.26	0	0	0	0	0	0	0	0	0	0	0	0	0	0	0	0	0	0
DPT	62.92	11.55	0.15	0.26	0.34	315.92	58.6	0.9	0.31	0.76	0	35.11	0.2	0	6.42	0	0.59	0.41	0	0	0	4.32	0	88.07	0	6.63	0.96	0	0	0
ECM2	35.81	19.92	0	0.06	0.08	65.05	48.88	0	0.02	0.18	0.09	6.93	0.39	1.93	16.22	0.18	0	1.22	0	0	0.55	4.35	13.15	126.28	1.33	0	7.02	0	0	2.02
EDNRA	24.93	33.47	0.15	2.63	0.1	51.08	104.3	0.21	1.74	0.15	0.23	10.72	0.78	0	2.36	0.12	0.59	2.45	0	0	0.55	7.3	0	31.37	0.78	1.88	15.34	0	0	10.03
EFHD1	1.97	23.9	0.15	4.08	0.15	2.78	72.16	0.09	4.21	0.33	1.83	10.7	0	0.48	0.34	0	0	0.41	0	0	0	0	0.33	4.4	0	0	1.32	0	0	0
EGFL6	23.95	44.62	0.3	0.1	0.13	61.91	467.22	0.56	0.2	0.55	0	8.45	0.39	4.35	7.77	0.24	0	2.45	0.39	0	1.65	3.57	33.09	91.23	2.05	0	11.54	28.25	0	28.57
EPHA3	17.56	3.98	0	0.1	0.03	28.62	7.34	0	0.18	0.06	0.04	0.49	0	0	0	0	0	0	0	0	0	0	0	0	0	0	0	0	0	0
F10	33.29	17.13	0	0.16	0.07	61.44	59.49	0	0.11	0.17	0.27	2.09	0	0	1.69	0.06	0	0	0	0.31	0	0	0	22.58	0.58	0	0	0	2.16	0
FAM162B	12.99	20.72	3.94	0.07	0.05	20.48	128.25	7.52	0.07	0.14	0	2.17	0	0	1.35	0	0	0	0	0	3.3	0	0	26.1	0	0	0	0	0	31.47
FAP	42.7	6.77	2.27	2.05	0.13	91.8	13.32	4.27	2.03	0.29	0.48	6.27	0	0	2.36	0.06	0	0	0	0	0	0	0	29.42	0.54	0	0	0	0	0
FIBIN	28.3	7.97	0	0.35	0.05	63.73	17.62	0	0.26	0.13	0.02	11.87	0	0	1.69	0	0	0	0	0	0	0	0	40.03	0	0	0	0	0	0
FMO1	17.49	0.4	0	0.04	0.04	37.38	0.91	0	0.02	0.08	0.07	2.04	0	0	3.72	0.12	0	0	0	0	0	0	0	14.16	1.16	0	0	0	0	0
FMOD	45.79	23.9	1.67	3.14	0.08	90.46	74.75	3.37	2.97	0.17	0.03	38.21	0.98	0.48	7.09	0.18	0	1.22	0.58	0	4.95	5.76	0.53	51.87	1.33	0	4.31	4.48	0	52.27
FOXF2	14.54	15.14	0.15	3.27	0.06	21.62	44.87	0.75	3.51	0.09	0.06	1.44	0	0	1.01	0.06	0	0	0	0	0.55	0	0	9.05	0.37	0	0	0	0	12.16
FOXS1	9.34	23.11	0.15	0.1	0.02	21.36	90.11	0.37	0.06	0.04	0.02	1.1	0	0	0	0	0	0	0	0	0	0	0	0	0	0	0	0	0	0
FRZB	58.08	37.45	0.76	0.44	0.33	221.19	201.95	0.91	0.39	0.61	0.08	6.24	0.1	0	2.03	0	0	0.82	0.19	0	0	0.56	0	12.21	0	0	6.2	2.24	0	0
GAS1	31.88	6.37	1.67	0.06	0.23	63.58	12.16	2.79	0.02	0.5	0.04	6.11	0.1	0	4.39	0.18	0	0.41	0	0	1.1	0.38	0	32.78	1.38	0	0.85	0	0	7.28
GDF10	17.28	0.8	0.45	0.06	0.1	45.64	1.19	0.88	0.05	0.25	0	0.29	0.1	0	1.69	0	0	0	0.19	0.31	0	0.91	0	17.68	0	0	0	2.34	3.61	0
GLI3	16.78	4.78	2.88	2.76	0.09	22.43	9.15	6.39	2.36	0.13	0.29	2.91	1.46	0.48	1.69	0	0	0.41	0.19	0.31	0.55	8.16	3.45	9.74	0	0	1.88	1.35	1.12	4.63
GPC6	18.96	9.16	0.45	2.38	0.11	31.07	23.8	1.78	2.24	0.12	1.37	2.37	0.1	0	2.7	0	0	0.41	0.19	0	0	1.1	0	16.25	0	0	7.8	1.38	0	0
GSTM5	33.85	6.77	0.15	0.09	0.07	61.62	19.32	0.54	0.05	0.17	0.02	2.74	0.1	0	1.01	0.06	0	0	0	0	0.55	1.52	0	3.44	0.53	0	0	0	0	3.25
GXYLT2	20.72	1.99	0	2.32	0.12	29.75	3.43	0	1.74	0.15	1.2	3.34	0.49	0.48	2.7	0	0.59	0.41	0	0	0	3.16	0.13	7.75	0	5.15	0.31	0	0	0
HAS2	18.47	2.79	1.97	0.22	0.07	32.93	9.29	4.78	0.24	0.11	0.27	1.07	0	0	6.76	0.18	0	0	0	0	4.4	0	0	88.91	1.7	0	0	0	0	67
HEPH	17.63	12.35	3.48	0.1	0.04	24.44	26.38	6.2	0.05	0.07	0.03	4.68	0	0.48	0.68	0.06	0	0	0.19	0	1.65	0	0.53	5.81	0.43	0	0	0.22	0	10.03
HIGD1B	0.14	24.3	0.61	0.13	0.08	0.48	300.65	1.63	0.19	0.26	0.52	5.7	0.1	0	1.35	0.06	0	0.82	0.39	0	0.55	2.05	0	16.14	0.98	0	3.12	5.64	0	12.16
HOXB5	24.09	16.73	4.55	0.98	0.19	35.88	37.42	17.96	0.78	0.33	1.36	2.56	0.2	0	0.34	0	0	0	0.19	0	1.1	3.11	0	1.12	0	0	0	3.55	0	5.98
HSD11B1	30.76	5.58	0.15	0.12	0.79	70.12	19.38	0.19	0.12	1.12	0.07	8.9	0	0	1.01	0.24	0.59	0	0.39	0	0	0	0	7.88	1.93	4.74	0	5.64	0	0
HSPB2	25.77	29.48	0	0.32	0.06	42.13	77.2	0	0.19	0.11	0.02	1.7	0	0	2.36	0.06	0	0.41	0	0	0	0	0	6.06	0.5	0	0.53	0	0	0
HSPB6	34.41	27.49	0.15	0.4	0.12	79.72	103.3	0.24	0.39	0.26	0.22	10.76	0.1	0	6.08	0.06	0.59	0	0.19	0	0.55	1.45	0	55.34	0.37	5.17	0	2.6	0	1.44
HSPB7	5.48	21.12	0	0.4	0.05	7.33	65.62	0	0.38	0.05	0.04	2.97	0	0	1.69	0.06	0	0	0	0	0	0	0	10.38	0.42	0	0	0	0	0
HTRA3	54.42	2.79	1.82	0.66	0.36	290.61	7.43	3.25	0.48	0.7	0.14	19.86	0	0	3.72	0.12	0	0.41	0	0	0.55	0	0	35.68	0.82	0	7.8	0	0	2.02
ISLR	66.85	16.33	0.61	0.25	0.24	246.9	35.03	2.01	0.34	0.51	0.1	21.69	0.2	0.97	6.08	0	0	0.41	0.39	0	1.1	2.67	6.33	59.27	0	0	0.85	4.06	0	8.51
ITGA8	30.48	15.54	2.88	0.09	0.23	64.48	52.38	4.9	0.07	0.22	0.02	4.37	0.2	0	2.36	0.24	0	0	0.77	0	1.1	1.79	0	18.47	2.34	0	0	10.56	0	9.94
ITGBL1	46.21	17.53	0.45	0.35	0.17	186.02	122.48	0.64	0.31	0.42	0.66	17.38	0.1	0	5.07	0.06	0.59	0	0	0	0.55	0.43	0	64.53	0.67	4.77	0	0	0	4.04
KCNJ8	20.29	23.11	0.15	2.88	0.07	30.71	87.39	0.1	3.45	0.18	0.15	7.33	4.68	0	0.68	0	0.59	0.41	0.19	0	0	32.68	0	6.82	0	3.64	3.75	2.68	0	0
LAMA2	38.9	6.37	0.15	1.61	0.23	75.34	22	0.72	1.52	0.45	1.19	5.71	0.1	1.93	6.08	0.06	0	0.41	0.58	0	1.65	0.42	7.06	71.76	0.73	0	1.79	6.44	0	19.44
LMOD1	11.94	47.81	0.3	0.16	0.03	19.16	181.8	0.26	0.12	0.08	0.16	3.81	0.2	0.48	2.03	0	0	0	0.39	0	0	1.3	4.96	21.83	0	0	0	9.56	0	0
LRRC17	16.01	4.38	0.91	0.81	0.06	29.87	9.82	2.54	0.6	0.11	0.32	3.23	0.2	0	5.07	0.06	0	0	0	0.31	1.1	2	0	45.82	0.12	0	0	0	2.66	13.78
MAMDC2	23.1	7.57	0.15	0.35	0.23	50.84	17.79	0.16	0.32	0.44	0.33	1.03	0.29	0	3.04	0.12	0	0	0.19	0.31	0.55	1.36	0	28.71	0.88	0	0	2.89	3.28	2.02
MEOX2	34.27	6.77	2.88	0.06	0.07	63.91	20.24	6.71	0.02	0.18	0.02	5.03	0.1	0	2.36	0.12	0	0	0.39	0	0	1.5	0	14.35	0.46	0	0	2.99	0	0
MOXD1	57.3	7.17	0	0.72	0.41	167.41	16.08	0	0.6	0.7	0.79	17.76	0.2	0	11.15	0.18	0	1.63	0.19	0.93	0	0.58	0	68.76	1.65	0	2.74	1.21	10.11	0
MRGPRF	25.91	35.06	0.15	0.01	0.06	42.53	118	0.25	0	0.19	0.03	4.92	0	0	4.05	0	0	0	0.19	0	0	0	0	31.11	0	0	0	3.4	0	0
MRVI1	10.81	24.7	0.15	0.7	0.17	15.14	73.92	1	0.66	0.29	0.28	2.87	0	0	0	0	0	0	0	0	0	0	0	0	0	0	0	0	0	0
MXRA5	40.24	5.58	0.76	2.14	0.15	109.52	10.2	1.84	1.71	0.27	0.01	24.35	0	0.48	5.07	0.12	0	2.04	0.19	0	0	0	1.41	39.1	1	0	8.23	2.24	0	0
MYH11	7.09	72.11	3.94	1.03	0.73	20.69	942.38	9.08	1.15	2.41	1.06	8.81	0.29	0.48	3.38	0.31	0	0.82	0.58	0	0.55	4.58	6.82	105.31	2.48	0	5.01	30.47	0	7.56
MYOCD	0.07	18.33	0	0	0.01	0.11	45.72	0	0	0.03	0.01	0.27	0	0	0	0	0	0	0	0	0	0	0	0	0	0	0	0	0	0
NCAM2	16.29	0.4	0	1.31	0.05	25.13	0.7	0	1.05	0.13	0.27	0.84	0.2	0	1.01	0	0.59	0	0	0	0	2.48	0	7.65	0	4.07	0	0	0	0
NDUFA4L2	13.2	45.02	0.91	2.95	0.41	33.83	648.99	2.4	16.05	0.99	1.36	14.52	0.1	0	0.34	0	0	0	0.19	0	0	0.61	0	4.95	0	0	0	3.4	0	0
NEGR1	19.73	3.59	0.3	0.18	0.19	30.75	5.18	1.01	0.23	0.35	0.52	0.82	0.1	3.86	2.7	0.12	0	1.22	0.39	0	0.55	1.62	31.59	14.83	1.34	0	1.46	5.61	0	2.02
NFASC	13.97	15.94	0.45	0.13	0.07	21.65	46.44	0.47	0.14	0.18	0.23	2.13	0.1	0	1.35	0.06	0	0.41	0.19	0	1.1	1.64	0	16.27	0.91	0	0.31	1.28	0	14.67
NTRK3	2.53	19.52	0.15	0.07	0.65	2.94	76.29	0.04	0.03	0.68	0.06	0.39	0	0	0.34	0.31	0	0	0	0	0	0	0	5.87	2.05	0	0	0	0	0
OLFML1	33.57	10.76	1.36	0.06	0.02	53.58	18.66	1.16	0.03	0.06	0.08	5.1	0	0	5.74	0.12	0	0.41	0.39	0	1.1	0	0	25.52	1.76	0	0.7	5.5	0	7.53
OMD	19.38	0.4	0.3	0.01	0.02	34.1	0.56	0.26	0.03	0.02	0.01	1.1	0	0	9.8	0	0	0.41	0	0	0.55	0	0	81.56	0	0	1.22	0	0	12.99
OSR1	21.42	5.58	0.15	4.58	0.12	37.8	14.64	0.51	4.05	0.2	1.14	1.12	0.1	0	3.38	0	0	0	0	0.31	0	0.69	0	21.43	0	0	0	0	3.69	0
PAPPA	19.45	3.59	0.15	2.92	0.11	45.61	5.89	0.24	3.02	0.29	0.62	0.47	0.2	0	3.04	0	0	0.82	0.19	0.31	0	2.3	0	30.62	0	0	1.46	2.44	4.14	0
PDGFRA	52.74	18.73	1.36	1.23	0.38	121.02	45.29	1.86	1.06	0.48	0.35	11.16	0.1	0	7.77	0	0	0	0	0	0.55	0.57	0	76.85	0	0	0	0	0	6.49
PDGFRB	56.11	59.36	0.45	0.26	0.45	145.44	419.34	0.31	0.36	1.43	0.23	33.52	0.1	0.48	3.04	0.12	0	0	0.19	0	1.1	4.09	3.14	32.97	1.17	0	0	2.24	0	25.18
PDZRN3	23.81	8.76	0.3	0.06	0.06	36.51	15.57	0.7	0.09	0.13	0.03	8.3	0	0	2.36	0	0	0	0	0	0	0	0	16.71	0	0	0	0	0	0
PLA2G2A	17.7	1.2	0.3	0.48	0.25	352.77	10.2	0.4	0.83	0.83	0.05	3.98	1.17	0.97	23.31	0.92	1.18	2.45	0.58	0	1.1	5.04	6.8	530.14	10.58	5.9	8.53	7.7	0	13.08
PLA2G5	19.73	5.98	2.12	0.04	0.04	30.3	10.92	7.64	0.03	0.1	0.03	3.28	0.1	0	0.68	0	0	0	0	0	0	1.17	0	3.51	0	0	0	0	0	0
PLN	3.79	46.22	0.15	0.09	0.08	6.36	302.43	0.84	0.12	0.23	0.04	3.76	0	0	0	0	0	0	0	0	0	0	0	0	0	0	0	0	0	0
PODN	52.25	16.73	0.91	2.52	0.28	125.18	49.03	1.07	2.04	0.58	0.06	20.24	0.49	0	9.12	0.12	0	0.41	0.39	0	2.2	4.13	0	69.96	1.32	0	0.74	3.08	0	29.27
PRDM6	25.56	21.91	0.3	1.81	0.91	44.24	56.43	0.48	1.38	1.63	0.18	0.83	0	0	0.68	0.06	0	0	0.19	0	0	0	0	4.09	0.12	0	0	1.59	0	0
PRICKLE1	17.63	3.98	4.55	3.68	0.21	25.06	7.44	10.02	4.13	0.36	1.96	6.98	1.27	0	1.01	0.12	2.96	1.22	0	0.31	1.1	10.83	0	16.96	0.69	33	3.73	0	4.68	9.23
PRKG1	23.46	26.69	2.27	1.01	0.03	36.87	68.19	6.78	0.77	0.07	0.14	2.39	1.85	0.48	3.72	0	2.37	0	0	0	2.75	16.03	4.52	28.14	0	18.67	0	0	0	30.45
PRRX1	65.1	21.51	0.61	3.23	0.17	177.49	73.33	2.02	4.46	0.33	0.1	13.91	0.1	0	10.14	0.37	0	0.41	0	0	0	0.39	0	81.93	3.15	0	0.22	0	0	0
RASL12	28.58	36.25	0	0.92	0.09	48.54	126.51	0	0.69	0.21	0.06	6.6	0	0	0	0	0	0	0	0	0	0	0	0	0	0	0	0	0	0
RERG	38.06	35.46	0.3	3.26	0.1	68.36	116.03	0.18	3.48	0.2	1.09	8.74	0.39	0	8.11	0.24	0	2.04	0	0	0	3.7	0	30.55	2.4	0	14.91	0	0	0
ROBO2	18.05	11.95	0.3	0.62	0.05	39.01	46.27	0.41	0.92	0.13	0.08	2.23	0.1	0	5.07	0.06	0	0.41	0	0	0	0.48	0	41.07	0.24	0	6.34	0	0	0
ROR2	16.22	1.59	0	0.35	0.12	20.91	1.92	0	0.48	0.19	0.06	2.54	0	0	1.01	0	0	0	0	0.31	0	0	0	3.09	0	0	0	0	1.8	0
SCARA5	17.84	0	0.15	0.25	0.06	42.2	0	0.3	0.39	0.14	0.03	0.78	0	0	2.36	0	0	0	0.19	0	0.55	0	0	31.5	0	0	0	1.03	0	2.02
SCARF2	25.91	9.96	2.73	1.39	0.21	41.62	17.1	3.75	1.18	0.49	0.87	6.83	0	0	0	0	0	0	0	0	0	0	0	0	0	0	0	0	0	0
SCN7A	52.32	12.35	0	0.07	0.12	163.34	32.77	0	0.1	0.24	0.18	1.88	0.2	0	6.76	0.06	0	0.41	0	0.62	0	2.21	0	89.37	2.17	0	2.8	0	6.78	0
SFRP4	45.01	21.91	0.3	0.53	0.4	571.09	232.91	0.47	0.5	0.93	0.2	28.94	0.29	0	8.78	0.43	0	0.41	0	0	0.55	2.3	0	181.08	4.63	0	0.28	0	0	29.23
SGCA	28.3	46.61	0	0.21	0.18	70.62	159.3	0	0.24	0.39	0.07	4	0	0	2.03	0	0	0	0	0	0	0	0	30.67	0	0	0	0	0	0
SGCD	23.74	10.76	0.91	0	0.08	38.27	23.43	1.43	0	0.25	0	1.93	0.1	0	1.69	0	0	0	0	0	0	0.19	0	9.83	0	0	0	0	0	0
SLIT2	46.84	9.56	0.15	0.91	0.18	108.45	25.49	0.43	0.81	0.31	0.62	6.79	1.27	4.83	6.76	0.24	0	0.82	0.77	0.62	0	15.53	19.96	67.8	2.47	0	4.47	7.5	5.31	0
SLIT3	38.2	20.72	0	0.34	0.26	84.1	73.37	0	0.65	0.47	0.1	5.43	0.39	0	8.11	0.24	0	0	0	0.31	0.55	4.44	0	80.87	1.75	0	0	0	4.32	9.74
SMOC2	26.4	24.7	0	2.55	0.07	57.43	100.92	0	2.85	0.15	0.02	7.42	0.2	1.45	5.07	0	0	1.22	0.58	0	0	1.57	11.88	38.79	0	0	5.94	4.61	0	0
SSC5D	26.33	15.14	0.61	1.34	0.87	42.53	39.69	0.51	1.01	1.17	0.4	9.41	0.1	0	1.01	0.06	0.59	0	0	0	0.55	0.98	0	19.08	0.73	5.17	0	0	0	1.27
SVEP1	27.67	0.8	0	0.4	0.07	55.5	1.11	0	0.26	0.12	0.17	5.99	0.1	0	4.73	0	0	0	0	0	0.55	0.16	0	40.03	0	0	0	0	0	6.49
SYNPO2	17.77	37.45	0.15	0.72	0.38	30.78	155.4	0.18	0.79	0.6	0.29	1.79	0.2	1.45	2.03	0.12	0.59	0	0.19	0	0	0.73	5.45	9.4	0.47	2.89	0	3.82	0	0
TBX2	30.62	40.64	3.64	0.53	0.1	61.81	144.78	11.59	0.5	0.19	0.36	10.63	0.1	0	0.68	0	0	0	0.39	0	0	1.74	0	4.91	0	0	0	3.87	0	0
TBX5	17.91	15.14	0	0.04	0.03	25.56	33.12	0	0.03	0.04	0	2.28	0.1	0	0.68	0.06	0	0	0.39	0	0	1.12	0	3.1	0.58	0	0	5.13	0	0
TCEAL7	22.19	17.13	0.3	0.1	0.08	37.76	59.37	0.31	0.05	0.15	0.02	2.32	0.1	0	1.69	0.12	0	0.41	0	0	0	1.23	0	10.27	0.55	0	0.6	0	0	0
TCF21	58.85	24.3	0.15	0.18	0.26	288.97	99.49	0.06	0.17	0.56	0.03	1.81	0.2	0	5.07	0.12	0.59	0	0	0	0.55	2.38	0	51.71	0.93	4.74	0	0	0	3.25
THBS2	52.53	20.32	0.3	0.6	0.19	217.39	64.58	0.35	0.77	0.4	0.13	54.52	0	0	10.14	0.06	1.18	0	0	0	1.1	0	0	96.97	0.92	6.61	0	0	0	12.01
TMEM119	52.04	5.18	0	0.19	0.24	124.79	13.48	0	0.12	0.52	0.51	16.22	0	0	1.69	0.06	0	0	0	0	0	0	0	10.13	0.38	0	0	0	0	0
TWIST2	25.91	5.98	0.15	2.7	0.11	41.76	13.58	0.27	3.48	0.24	0.93	2.46	0.49	0	2.36	0	0	0	0	0.31	0	3.5	0	14.87	0	0	0	0	2.17	0
VGLL3	29.92	8.76	0.3	1.57	0.45	55.36	23.54	0.32	1.65	0.56	1.16	2.31	0.39	1.93	1.35	0.49	0.59	1.63	0.19	0	0.55	1.77	13.94	21.13	3.31	5.73	7.87	0.22	0	2.02
WFDC1	9.83	39.84	1.82	0.45	0.05	20.92	213.29	5.27	0.31	0.12	0.34	2	0.1	0.48	1.01	0	0.59	0	0.19	0	0	0.44	0.32	1.05	0	11.23	0	2.24	0	0
WISP2	22.61	19.52	0.3	0.31	0.1	96.66	114.99	0.59	0.61	0.25	0.83	12.51	0	0	0	0	0	0	0	0	0	0	0	0	0	0	0	0	0	0
WNT2	30.62	0	0	0.04	0.06	74.05	0	0	0.03	0.12	0.01	5.3	0	0	0.68	0	0	0.82	0	0	0	0	0	7.37	0	0	3.82	0	0	0

## Sheet: CHOL
Supplementary Table S6. CAF-specific genes for intrahepatic cholangiocarcinoma (CHOL)
The table shows the percentage of gene expression and the average gene expression in various cell types for single cell RNA-seq data, as well as the median gene expression (in TPM) in cancer cell lines according to the Cancer Cell Line Encyclopedia (CCLE) and The Cancer Genome Atlas (TCGA) data.
	scRNA-seq data of CHOL										CCLE and TCGA data		scRNA-seq data of normal liver (Human Protein Atlas)
Gene_name	Percent_Fibroblasts (Tumor)	Percent_Myofibroblasts_Mural_cells (Tumor)	Percent_Endothelial_cells (Tumor)	Percent_Cancer_cells (Tumor)	Percent_Immune_cells (Tumor)	Average_expression_Fibroblasts (Tumor)	Average_expression_Myofibroblasts_Mural_cells (Tumor)	Average_expression_Endothelial_cells (Tumor)	Average_expression_Cancer_cells (Tumor)	Average_expression_Immune_cells (Tumor)	Median_TPM_CCLE	Median_TPM_TCGA	Percent_hepatic stellate cells (Liver_HPA)	Percent_cholangiocytes (Liver_HPA)	Percent_kupffer cells (Liver_HPA)	Percent_t-cells (Liver_HPA)	Percent_hepatocytes (Liver_HPA)	Percent_endothelial cells (Liver_HPA)	Percent_b-cells (Liver_HPA)	Percent_erythroid cells (Liver_HPA)	Average_expression_hepatic.stellate.cells (Liver_HPA)	Average_expression_cholangiocytes (Liver_HPA)	Average_expression_kupffer.cells (Liver_HPA)	Average_expression_t.cells (Liver_HPA)	Average_expression_hepatocytes (Liver_HPA)	Average_expression_endothelial.cells (Liver_HPA)	Average_expression_b.cells (Liver_HPA)	Average_expression_erythroid.cells (Liver_HPA)
ACTG2	3.55	30.69	0	0.21	0.61	6.28	205.99	0	0.22	1.4	0.27	6.8	1.51	0	0	0	0.06	0.5	0	0	22.07	0	0	0	0.09	1.27	0	0
ADAM33	15.23	1.98	0	0	0.07	14.12	2.33	0	0	0.12	0.11	0.37	0.76	0	0.08	0	0	0.5	0	0	1.75	0	0.37	0	0	3.61	0	0
ADAMTS12	37.06	9.41	1.49	0.66	0.5	50.58	14.56	1.41	0.48	0.45	0.04	0.98	4.39	0	0.08	0	0.03	0	0	0	17.13	0	0.51	0	0.14	0	0	0
ARSI	23.35	2.97	0.25	1.41	0.14	24.23	3.27	0.19	0.91	0.2	0.05	0.57	0	0	0	0	0	0	0	0	0	0	0	0	0	0	0	0
ASPN	50.25	22.28	1.24	0.32	0.76	302.71	96.67	1.75	0.21	0.9	0.02	18.17	2.87	0	0	0.2	0.09	0	0	0	11.73	0	0	0.76	0.26	0	0	0
ATP1A2	1.02	19.31	0.25	0	0.14	0.74	33.87	0.1	0	0.18	0.04	0.4	0	0	0	0	0	0	0	0	0	0	0	0	0	0	0	0
BDKRB1	29.44	0.5	4.23	2.98	0.87	68.53	0.43	4.77	1.92	1.09	0.66	2.01	0	0	0	0	0	0	0	0	0	0	0	0	0	0	0	0
C1QTNF2	13.2	39.11	1.24	1.44	0.22	10.94	66.14	0.95	0.96	0.19	0.14	1.13	0.45	0	0	0	0	0	0	0	0.69	0	0	0	0	0	0	0
C3orf70	3.55	16.34	1.74	0.02	0.36	2.88	28.69	1.92	0.01	0.42	0.13	0.54	2.87	0	0.17	0.05	0	3.02	0.15	0	7.26	0	0.34	0.22	0	8.22	0.07	0
CA12	26.4	2.48	0.5	3.59	0.25	34.42	3.02	0.83	2.5	0.32	6.05	0.39	0	0.84	0.08	0	0.06	0	0	0	0	0.92	0.09	0	0.14	0	0	0
CABP1	0	16.34	0.25	0.09	0.11	0	23.53	0.41	0.07	0.16	0.37	0.38	0	0	0	0	0	0	0	0	0	0	0	0	0	0	0	0
CACNA1H	3.05	16.83	0.25	0.55	0.07	1.35	22.45	0.07	0.68	0.1	0.07	18.54	0.15	2.52	0	0.05	2.31	0	0	0	0.16	3.31	0	0.15	4.75	0	0	0
CACNA2D1	15.23	8.42	3.23	1.29	0.22	10.78	12.9	5.25	0.95	0.21	0.05	0.6	0.61	0	0	0	0.06	4.02	0	0	1.99	0	0	0	0.08	12.85	0	0
CASQ2	0	17.33	0	0.04	0	0	27.4	0	0.03	0	0.39	0.58	0	0	0	0	0	0	0	0	0	0	0	0	0	0	0	0
CBLN1	0	20.3	0.75	0.05	0.11	0	31.34	1.21	0.03	0.06	0	0.04	0	0	0	0	0	0	0	0	0	0	0	0	0	0	0	0
CCBE1	21.32	0	0.75	2.53	0.5	21.35	0	1.1	1.94	0.47	0.08	0.63	3.33	1.68	0.34	0.05	0.06	0.5	0.46	0	11.97	7.76	0.64	0.23	0.05	0.57	1.84	0
CCDC8	18.78	3.47	0.5	0.07	0	15.88	4.6	0.86	0.07	0	0.19	0.84	0.45	4.2	0	0	0	0	0	0	0.87	6.55	0	0	0	0	0	0
CILP	19.29	0	0.25	0.06	0.5	56.04	0	0.34	0.04	0.61	0.01	0.14	0.45	0	0	0	0.03	0	0	0	2.06	0	0	0	0.06	0	0	0
CNN1	26.9	45.54	1.99	0.32	0.61	54.35	181.29	1.94	0.22	0.69	0.62	8.41	1.36	0	0	0	0	0	0.15	0	5.51	0	0	0	0	0	0.41	0
COL12A1	45.69	16.34	3.23	2.39	0.68	63.08	24.86	3.58	1.9	0.91	0.21	10.03	1.21	0	0.08	0	0	1.51	0	0	2.62	0	0.12	0	0	4.47	0	0
COL14A1	40.1	50.99	1	0.15	0.43	169.2	153.07	1.73	0.1	0.49	0.08	7.77	3.03	0	0	0.05	0.03	0	0	0	16.2	0	0	0.16	0.01	0	0	0
COX4I2	2.03	68.81	2.49	0.2	0.97	1.46	324.69	3.77	0.15	1.1	0	2.14	0	0	0	0	0	0	0	0	0	0	0	0	0	0	0	0
CPA4	15.23	0	0	3.3	0.11	17.38	0	0	2.39	0.11	1.27	0.25	0.3	0	0	0	0	0.5	0	0	0.62	0	0	0	0	0.13	0	0
CPXM1	29.95	2.97	4.23	0.18	0.87	34.35	3.24	5.55	0.14	0.97	0.03	1.1	0.3	0	0	0.2	0	0	0.15	0	0.91	0	0	0.55	0	0	0.94	0
CST2	17.26	0.5	0.75	4.77	0.25	67.26	0.79	1.04	7.59	0.29	0.29	3.68	0	0	0	0	0	0	0	0	0	0	0	0	0	0	0	0
CYGB	23.35	10.89	1.24	0.51	0.43	36.93	16.63	1	0.45	0.47	0.27	5.36	0.76	0	0	0.89	0.37	0.5	0.15	0	2.62	0	0	3.86	0.5	0.1	0.55	0
DACT3	12.18	19.31	1	0.58	0.5	8.64	30.84	1.48	0.6	0.47	0.35	1.99	0.76	0.84	0.5	0.25	0.06	0.5	0.15	0	1.87	5.35	1	1.26	0.29	0.1	0.07	0
DCLK1	15.23	7.43	0.75	0.65	0.18	13.56	10.39	0.95	0.56	0.18	0.39	0.59	0.15	0	0.08	0	0	0.5	0	0	0.28	0	0.13	0	0	0.47	0	0
DES	17.77	5.45	0	0.17	0.11	19.8	12.6	0	0.13	0.13	0.33	0.4	0.45	0.84	0	0	0	0.5	0.15	0	1.92	0.76	0	0	0	0.21	0.11	0
DPT	15.74	0.5	0.25	0.06	0.4	33.05	0.76	0.3	0.03	0.41	0	0.22	1.36	0	0	0	0.03	0.5	0	0	12.45	0	0	0	0.01	0.34	0	0
EBF2	1.02	17.33	0.25	0	0	0.91	21.71	0.07	0	0	0.01	0.43	0	0	0	0	0	0	0	0	0	0	0	0	0	0	0	0
EDNRA	35.53	51.98	1.99	0.39	0.36	57.6	107.95	2.22	0.26	0.39	0.04	3.58	0	0	0	0	0	0	0	0	0	0	0	0	0	0	0	0
EGFL6	31.98	13.37	0.25	0.36	0.5	151.26	30.13	0.37	0.24	0.69	0	0.21	0	0	0	0	0	0	0	0	0	0	0	0	0	0	0	0
EPHA3	15.23	12.87	1.49	0.12	0.07	17.38	17.84	1.89	0.09	0.09	0.02	2.97	0.45	0	0	0.05	0	0	0	0	1.51	0	0	0.34	0	0	0	0
FAM162B	5.58	24.75	4.48	0.02	0.11	3.97	50.15	5.14	0.02	0.14	0	0.74	1.51	0	0	0	0	1.51	0	0	3.93	0	0	0	0	4.12	0	0
FNDC1	22.34	3.47	0.5	0.06	0.11	28.43	4.09	0.7	0.03	0.16	0.01	1.67	0.61	0	0	0	0	0	0	0	2.3	0	0	0	0	0	0	0
FOXF1	13.71	24.75	1.99	0.21	0.22	11.99	41.12	2.44	0.16	0.19	0.02	1.25	0.91	0	0	0	0	0.5	0	0	3.16	0	0	0	0	0.66	0	0
FOXS1	18.27	52.48	4.48	0.13	0.32	21.44	131.77	6.09	0.1	0.44	0.01	3.89	0.45	0	0	0	0	0	0	0	1.65	0	0	0	0	0	0	0
FRZB	17.77	79.21	1.99	0.45	0.9	24.17	392.72	2.08	0.44	1.22	0.05	4.84	1.51	0	0.25	0.15	0.29	0	0.31	0	5.01	0	0.69	0.35	0.46	0	0.89	0
GFPT2	40.1	11.39	1.24	4.52	0.97	44.16	11.73	1.09	2.9	1.24	0.32	1.08	0.61	0.84	0.08	0.25	0	0	0	0	1.52	3.04	0.11	0.67	0	0	0	0
GPC3	34.52	9.9	0.25	0.98	0.43	51.3	51.66	0.43	0.76	0.42	0.35	4.36	0.91	0.84	0	0	0.03	0	0	0	2.24	0.76	0	0	0.02	0	0	0
GPR20	0	35.64	0.75	0.28	0.07	0	65.66	0.7	0.19	0.09	0.12	0.22	0	0	0	0	0	0	0	0	0	0	0	0	0	0	0	0
GXYLT2	19.29	0.99	1	4.18	0.47	15.76	1.13	1.34	3.97	0.51	0.76	0.23	0.3	1.68	0	0	0	0	0	0	0.22	2.39	0	0	0	0	0	0
HAND2	31.98	9.41	0.5	0.06	0.04	31.8	14.79	0.85	0.07	0.04	0.06	1.69	2.12	1.68	0	0	0.03	0	0	0	7.78	4.97	0	0	0.05	0	0	0
HAS2	34.01	2.97	2.99	4.58	0.32	64.84	7.53	5.79	3.82	0.36	0.35	0.16	0.15	0	0	0.15	0	1.51	0	0	1.09	0	0	0.41	0	3.4	0	0
HEYL	26.4	49.5	1.99	0.54	0.68	35.36	98.54	2.56	0.39	0.79	0.15	9.76	0.61	0	0	0	0.03	0	0	0	1.41	0	0	0	0.03	0	0	0
HIGD1B	1.52	63.86	3.23	0.25	0.65	2.43	324.05	7.49	0.16	0.71	0.34	2.15	0.3	0	0	0.2	0.03	0	0	0	0.47	0	0	1.05	0.03	0	0	0
HRC	1.52	26.73	0.5	0.18	0.18	1.12	46.78	0.54	0.11	0.15	0.16	0.86	0.3	0	0	0	0.14	0	0	0	1.22	0	0	0	0.32	0	0	0
HSPB2	38.58	50	1.99	0.13	0.25	36.13	97.92	2.14	0.1	0.32	0.01	2.04	1.36	0.84	0	0	0	1.01	0	0	2.88	0.76	0	0	0	0.31	0	0
HTRA3	34.52	3.47	1	1.44	0.87	97.88	3.65	1.52	1.03	1.04	0.02	8.35	1.36	0	0	0	0	1.51	0	0	3.35	0	0	0	0	4.41	0	0
KCNA5	0	16.83	0.5	0.01	0.18	0	25.63	0.59	0	0.31	0	0.19	0	0	0	0	0	0	0	0	0	0	0	0	0	0	0	0
KCNE4	22.34	23.27	1	0.12	0.22	33.89	53.62	1.57	0.07	0.22	1.97	4.59	1.51	0	0	0	0.03	0	0	0	3.83	0	0	0	0.12	0	0	0
KCNK17	3.05	22.77	1	0.06	0.97	2.35	63.32	1.49	0.03	1.69	0.01	1.7	0.3	0	0.08	0.1	0.09	0	0	0	0.85	0	0.16	0.27	0.18	0	0	0
LAMA2	23.35	2.97	0.75	0.66	0.25	30.1	4.19	0.65	0.39	0.35	0.58	4.22	1.36	0	0	0.2	0	0	0	0	3.72	0	0	0.73	0	0	0	0
LDB3	0	15.84	0	0.22	0.04	0	24.1	0	0.12	0.05	0.1	0.46	0	0	0	0	0	0	0	0	0	0	0	0	0	0	0	0
LGI4	1.02	36.63	1	0.95	0.36	0.8	67.29	0.72	0.68	0.44	0.31	1.52	1.21	0	0	0	0.51	0	0.15	0	12.51	0	0	0	1.19	0	0.76	0
LMOD1	15.23	46.04	0.75	0.13	0.29	24.96	136.12	0.35	0.1	0.34	0.04	4.29	1.51	0	0	0	0.14	0	0	0	9.08	0	0	0	0.15	0	0	0
LRRC17	25.89	20.79	2.49	0.43	0.4	45.14	31.54	3.07	0.4	0.44	0.26	1.63	1.97	0	0	0.2	0.17	1.51	0	0	6.17	0	0	0.92	0.32	2.35	0	0
LRRC4C	15.23	1.49	1.74	2.63	0.36	15.65	1.71	2.44	3.06	0.32	0.05	0.47	0	0	0	0	0	0	0	0	0	0	0	0	0	0	0	0
LZTS1	22.34	23.76	1.49	0.94	0.5	38.72	36.16	1.26	0.88	0.66	0.04	2.33	0	0	0	0	0	0	0	0	0	0	0	0	0	0	0	0
MMP11	32.99	21.29	2.74	3.7	0.9	174.43	71.79	2.66	3.59	0.88	0.84	87.07	0.45	0.84	0	0.15	0	0	0.15	0	0.79	2.03	0	0.75	0	0	0.05	0
MRGPRF	30.46	43.07	0.25	0.51	0.32	33.49	83.69	0.22	0.37	0.37	0.04	0.61	1.21	1.68	0	0	1.08	0	0	0	2.84	3.34	0	0	1.92	0	0	0
MRVI1	11.17	43.56	0.5	0.69	0.61	12.57	85.89	0.75	0.4	1.03	0.18	4.99	0	0	0	0	0	0	0	0	0	0	0	0	0	0	0	0
MUSTN1	1.02	20.79	0	0.02	0.07	0.83	37.39	0	0.02	0.13	0.08	0.68	0	0	0	0	0.11	0	0	0	0	0	0	0	0.07	0	0	0
MYOCD	0.51	17.33	0.5	0.01	0	0.43	26.88	0.68	0	0	0	0.28	0	0	0	0	0	0	0	0	0	0	0	0	0	0	0	0
NFASC	17.77	43.07	1.24	0.51	0.22	17.67	82.77	0.85	0.27	0.22	0.15	2.38	1.21	0.84	0.17	0	0.48	0.5	0	0	3.48	1.84	0.34	0	0.97	0.12	0	0
NGF	10.66	36.63	0	0.39	0.14	7.15	63.38	0	0.28	0.15	0.03	0.78	1.51	0.84	0	0.05	0	0	0	0	3.86	0.76	0	0.21	0	0	0	0
NRIP2	1.02	28.71	0.5	0.21	0.11	0.93	49.9	0.43	0.25	0.12	1.14	3.29	0.15	0	0.17	0.15	0	0	0	0	0.33	0	0.25	0.47	0	0	0	0
NTF3	3.55	24.26	1	0.5	0.11	2.71	36.84	0.95	0.4	0.14	0.04	0.85	1.21	0	0	0	0.66	0	0	0	3.48	0	0	0	0.8	0	0	0
OGN	37.06	2.97	0.25	0.1	0.29	150.15	4.84	0.23	0.11	0.41	0.05	0.92	3.33	0.84	0.08	0	0.03	4.52	0	0	19.17	5.31	0.13	0	0.31	15.71	0	0
OLFML1	29.95	16.83	1.74	0.64	0.11	25.48	24.45	2.46	0.39	0.15	0.06	2.58	1.66	0	0	0.15	0.23	0	0	0	4.61	0	0	0.82	0.43	0	0	0
OR51E1	0	24.75	0.25	0.02	0	0	45	0.13	0.01	0	0	0.29	0	0	0	0	0	0	0	0	0	0	0	0	0	0	0	0
OSR1	19.29	0.5	0	1.2	0.25	20.06	0.78	0	1.12	0.23	1.68	0.32	0	0	0	0	0	0	0	0	0	0	0	0	0	0	0	0
PAMR1	20.81	2.97	0.25	0.47	0.11	24.9	3.58	0.34	0.33	0.09	0.1	1.41	0	0	0	0	0	0	0	0	0	0	0	0	0	0	0	0
PAPPA	36.55	0.99	1.74	1.73	0.47	90.58	1.51	2.68	1.6	0.63	0.09	0.29	1.51	0	0	0.05	0.03	0.5	0	0	5.28	0	0	0.28	0.02	0.23	0	0
PDE1A	28.93	42.08	3.73	0.33	0.18	38.93	65.72	4.05	0.21	0.28	0.06	1.4	1.66	0.84	0	0.05	0.03	0.5	0	0	3.67	1.29	0	0.21	0.01	0.59	0	0
PDE3A	16.24	30.2	1.24	3.28	0.83	13.36	57	1.36	2.76	0.79	0.09	1.22	0.91	2.52	0	0.05	0	1.01	0	0	2.65	10.06	0	0.21	0	1.87	0	0
PDGFRL	27.92	5.45	1.49	1.87	0.32	28.9	7.05	1.63	1.33	0.37	0.76	3.39	0.61	0.84	0	0	0.09	0	0	0	1.05	0.76	0	0	0.06	0	0	0
PLN	3.55	35.64	1	0.06	0.04	4.61	138.42	1.54	0.02	0.01	0.03	2.58	0.3	0	0	0	0.03	0	0	0	1.09	0	0	0	0.04	0	0	0
PODN	43.65	2.97	1.74	0.13	0.32	61.42	3.42	2.23	0.1	0.42	0.03	3.85	1.51	0.84	0.08	0.1	0.03	0	0	0	3.82	0.76	0.1	0.46	0.03	0	0	0
PRKG1	17.77	27.23	2.74	0.32	0.04	16.76	39.86	3.33	0.17	0.04	0.07	1.52	2.12	0	0	0.05	0	1.51	0	0	5.18	0	0	0.18	0	0.62	0	0
PRR16	13.2	34.65	1	0.28	0.54	14.3	61.12	1.15	0.21	0.7	0.08	1.31	0.15	0	0.5	0	0	0	0	0	0.89	0	1.46	0	0	0	0	0
PRRX1	41.62	19.31	0.5	0.9	0.29	60.3	44.58	0.4	0.74	0.27	0.05	1.24	0	0	0	0	0	0	0	0	0	0	0	0	0	0	0	0
PTGER3	12.18	16.83	0.25	0.03	0.14	8.69	37.37	0.14	0.04	0.16	0.02	0.07	0.3	0.84	0	0	0	0	0	0	1.26	0.76	0	0	0	0	0	0
RASL12	11.17	39.6	0.25	0.09	0.04	11.97	61.11	0.37	0.05	0.03	0.1	2.16	0.61	0	0	0	0.03	0	0	0	1.79	0	0	0	0.03	0	0	0
REM1	1.02	16.83	0.25	0.02	0.04	0.48	22.07	0.14	0.01	0.06	0	0.65	1.21	0	0	0	0	0.5	0	0	3.38	0	0	0	0	0.13	0	0
RERGL	0.51	38.12	1.74	4.26	0.65	0.29	182.39	2.97	4.39	0.76	0.03	0.96	0	0.84	0	0	0.06	0	0	0	0	0.8	0	0	0.08	0	0	0
RGS4	28.43	4.95	0.25	0.47	0.14	41.36	6.99	0.36	0.43	0.14	0.07	10.8	0.45	0	0	0.05	0	0	0	0	1.19	0	0	0.2	0	0	0	0
ROR2	23.86	0.99	0.25	0.64	0.14	20.5	0.83	0.27	0.55	0.12	0.01	0.58	0.15	0.84	0	0.15	0	0	0	0	0.28	0.76	0	0.38	0	0	0	0
SBSN	19.8	0.5	0	0.42	0.43	56.9	1.14	0	0.26	0.45	0.12	0.06	0	0	0	0	0	0	0	0	0	0	0	0	0	0	0	0
SCARF2	18.78	5.45	2.99	1.22	0.43	20.08	6.49	3.34	1.04	0.55	0.19	2.91	1.66	0	0.25	0.25	0.2	1.51	0	0	3.02	0	1.03	1.18	0.25	5.04	0	0
SCG5	29.95	6.93	0.75	1.01	0.43	42.89	8.66	0.74	0.6	0.48	1.68	1.93	0.15	0	0.17	0.15	3.51	0.5	0.77	0	0.75	0	0.59	0.79	5.38	0.29	0.69	0
SCN3A	1.02	20.79	1.99	0.01	0.07	0.4	38.29	2.37	0	0.09	0.01	0.15	0	0	0	0	0.03	0	0.46	0	0	0	0	0	0.06	0	1.27	0
SEMA5B	0	19.31	0.5	0.78	0.14	0	24.65	0.23	0.75	0.1	0.04	2.53	0.76	0.84	0	0	0	0	0	0	2.41	1.95	0	0	0	0	0	0
SFRP2	15.74	0.5	0.5	0.92	0.65	172.98	0.42	0.5	0.95	0.71	0.02	0.62	0	0	0	0	0	0	0	0	0	0	0	0	0	0	0	0
SFRP4	22.34	1.49	0.75	0.56	0.68	118.48	1.7	0.94	0.45	0.96	0.08	5.65	1.06	0	0	0	0.03	0	0	0	2.52	0	0	0	0.04	0	0	0
SGCA	3.05	40.59	1	0.07	0.47	3.47	79.63	1.07	0.06	0.58	0.09	3.06	0.76	0	0	0.05	0.03	0	0.15	0	1.57	0	0	0.27	0.1	0	0.3	0
SGCD	24.37	0.5	1.24	0.02	0.18	16.62	0.33	0.91	0.01	0.23	0	0.52	1.36	0	0	0.15	0.4	0	0	0	3.56	0	0	0.69	0.82	0	0	0
SLIT2	35.03	3.96	1.99	2.06	0.54	41.17	5.49	2.6	1.52	0.52	0.22	2.58	1.51	0.84	0.34	0	0.03	0	0	0	8.88	1.42	0.75	0	0.09	0	0	0
SLIT3	30.96	43.56	1	0.38	0.32	43.06	92.57	1.24	0.27	0.42	0.07	6.12	0.76	0	0	0.05	0	0	0	0	2.32	0	0	0.21	0	0	0	0
SSC5D	28.93	4.46	0.5	0.5	0.83	30.69	6.16	0.49	0.33	1.07	0.23	1.8	0.76	0	0.34	0.05	0	0.5	0	0	1.82	0	0.36	0.09	0	0.32	0	0
STON1	17.77	11.39	4.73	2	0.72	13.14	15.11	7.63	2.02	0.85	0.17	2.19	4.24	0	0.42	0.5	0.09	1.01	0.15	0	10.25	0	0.89	1.23	0.22	0.93	0.45	0
SUSD2	20.3	13.86	1	3.36	0.61	35.56	23.2	1.29	2.32	0.87	1.4	1.32	0.45	0	0	0	0.11	0	0	0	1.38	0	0	0	0.33	0	0	0
TBX2	16.24	57.92	2.99	1.29	0.47	15.37	124.57	3.16	1.29	0.55	0.25	6.82	4.69	0	0.25	0	0	0	0.15	0	17.13	0	0.77	0	0	0	1.03	0
TCEAL7	26.9	19.8	0.5	0.07	0.14	27.93	30.72	0.51	0.05	0.15	0.03	0.6	0.61	0	0	0	0	1.51	0	0	1.01	0	0	0	0	7.15	0	0
TCF21	19.29	29.21	0.25	0.03	0.07	29.53	50.78	0.32	0.02	0.12	0.02	0.75	0.3	0	0	0.05	0	0	0	0	0.61	0	0	0.09	0	0	0	0
THBS2	72.08	13.86	2.74	0.95	0.87	225.94	21.22	3.22	0.92	1.02	0.14	31.26	2.87	0	0	0	0	0	0	0	11.69	0	0	0	0	0	0	0
TMEM74B	0.51	19.8	1.99	1.85	0.25	0.31	30.05	1.85	1.59	0.24	0.83	13.53	1.82	0	0.17	0	0.26	0	0	0	5.54	0	0.26	0	0.59	0	0	0
TRPC6	0	16.83	0	0.05	0.54	0	23.28	0	0.04	0.5	0.4	1.59	0	0	0	0	0	0	0	0	0	0	0	0	0	0	0	0
TWIST1	22.84	2.97	0	2.05	0.43	22.58	4.21	0	1.71	0.54	0.19	0.61	0	0	0	0	0	0	0	0	0	0	0	0	0	0	0	0
WFDC1	9.64	46.04	1.74	0.08	0.18	13.71	153.51	1.63	0.07	0.22	0.27	2.6	1.82	0	0	0.15	0.03	2.51	0	0	9.21	0	0	0.59	0.11	4.1	0	0
WISP1	21.32	6.44	0	0.18	0.14	19.5	7.33	0	0.09	0.2	0.02	0.46	0	0	0	0	0	0	0	0	0	0	0	0	0	0	0	0
WT1	19.8	0	0	0.1	0.04	16.75	0	0	0.07	0.08	0.03	0.01	0.45	0	0	0	0	0.5	0	0	0.9	0	0	0	0	0.12	0	0

## Sheet: SCC
Supplementary Table S7. CAF-specific genes for squamous cell carcinoma (SCC)
The table shows the percentage of gene expression and the average gene expression in various cell types for single cell RNA-seq data, as well as the median gene expression (in TPM) in cancer cell lines according to the Cancer Cell Line Encyclopedia (CCLE) and The Cancer Genome Atlas (TCGA) data.
	scRNA-seq data of SCC										CCLE and TCGA data		scRNA-seq data of normal skin (Human Protein Atlas)
Gene_name	Percent_Fibroblasts (Tumor)	Percent_Myofibroblasts_Mural_cells (Tumor)	Percent_Endothelial_cells (Tumor)	Percent_Cancer_cells (Tumor)	Percent_Immune_cells (Tumor)	Average_expression_Fibroblasts (Tumor)	Average_expression_Myofibroblasts_Mural_cells (Tumor)	Average_expression_Endothelial_cells (Tumor)	Average_expression_Cancer_cells (Tumor)	Average_expression_Immune_cells (Tumor)	Median_TPM_CCLE	Median_TPM_TCGA	Percent_t-cells (Skin_HPA)	Percent_langerhans cells (Skin_HPA)	Percent_smooth muscle cells (Skin_HPA)	Percent_fibroblasts (Skin_HPA)	Percent_basal keratinocytes (Skin_HPA)	Percent_endothelial cells (Skin_HPA)	Percent_suprabasal keratinocytes (Skin_HPA)	Percent_melanocytes (Skin_HPA)	Average_expression_t.cells (Skin_HPA)	Average_expression_langerhans.cells (Skin_HPA)	Average_expression_smooth.muscle.cells (Skin_HPA)	Average_expression_fibroblasts (Skin_HPA)	Average_expression_basal.keratinocytes (Skin_HPA)	Average_expression_endothelial.cells (Skin_HPA)	Average_expression_suprabasal.keratinocytes (Skin_HPA)	Average_expression_melanocytes (Skin_HPA)
ADAMTS12	41.23	55.36	4.69	0.14	0.04	70.24	152.25	3.32	0.09	0.06	0.12	0.78	0.23	0.44	3.57	3.56	0.41	2.3	0.37	2.19	0.74	1.01	15.84	14.82	0.96	4.82	0.34	4.36
ADAMTS14	19.82	8.04	0.52	0.39	0.71	26.66	13.39	0.35	0.3	0.84	0.12	0.34	0	0.13	0	0.13	0.48	0.16	0.07	0	0	0.53	0	0.34	0.98	0.34	0.09	0
ADAMTS2	70.18	50.89	0	0.42	0.44	190.13	117.66	0	0.28	0.55	0.19	3.35	0.15	0.92	2.04	7.08	1.02	1.29	1.25	0	0.62	2.12	8.56	29.53	1.93	2.72	1.7	0
ANGPT1	17.19	12.5	0	0.69	0.04	25.37	23.64	0	0.56	0.06	6.25	0.4	0.15	0.22	9.43	0.7	0.34	0.91	0.07	0	0.72	0.71	38.58	2.72	0.77	1.58	0.28	0
AVPR1A	0.35	27.68	0	0	0	0.18	54.04	0	0	0	0.02	0.73	0.15	0.04	11.55	0.23	0.54	1.18	0.15	0	0.8	0.06	66.59	0.74	0.51	1.84	0.17	0
CABP1	0.35	22.32	0	0.11	0.22	0.59	33.92	0	0.06	0.29	0.25	0.34	0.15	0.44	5.95	0.18	0.07	0.37	0.15	0	0.68	1.25	26.37	0.42	0.09	0.53	0.1	0
CCL11	27.72	0	0	0.12	0.02	321.8	0	0	0.08	0.05	0	0.19	0.08	0	0	0.29	0	0	0	0	0.18	0	0	1.95	0	0	0	0
CDH6	0.53	30.36	0	0.05	0.07	0.36	71.11	0	0.03	0.08	0.15	0.63	0.54	0.48	21.24	0.29	0.48	1.87	0.44	0	2.21	1.27	105.73	0.86	0.89	3.24	0.4	0
CLMP	43.33	0	0	2.32	0.07	69.64	0	0	1.38	0.06	2.84	0.82	0.39	0.39	0.76	6.36	0.68	1.12	0.44	0	1.45	1.21	2.4	25.51	0.74	2.35	0.61	0
COL10A1	43.51	2.68	0	0.2	0.05	166.54	6.98	0	0.16	0.07	0.17	0.97	0	0	0.08	0.44	0.07	0.21	0.07	0	0	0	0.13	2.69	0.16	1.08	0.12	0
COL11A1	45.26	0.89	0	0.06	0.41	132.45	0.69	0	0.1	0.55	0.34	4.66	0.39	0.22	0.42	2.98	0.82	0.27	0.22	2.19	1.88	0.8	1.04	21.08	0.99	0.81	1.68	13.21
COL8A1	34.21	2.68	2.6	0.77	0.27	108.98	2.64	3.73	0.79	0.74	3.24	1.82	0.23	0.44	0.08	1.29	0.41	0.48	0.29	0.55	1.56	2.41	0.19	6.07	0.47	1.41	0.57	2.61
CPXM1	58.07	37.5	1.56	0.54	0.52	134.76	83.95	2.82	0.39	0.69	0.06	4.03	0.54	0.57	0.51	5.35	1.36	0.8	0.95	0.55	2.17	1.66	1.93	21.78	2	2.18	1.85	1.58
CREB3L1	56.32	42.86	0.52	0.23	0.44	107.89	75.3	0.52	0.19	0.59	0.36	3.31	0.62	0.7	1.27	13.47	0.75	1.5	1.03	3.28	2.61	2.92	5.54	60.69	1.15	3.07	1.22	11.39
CSRNP3	0.53	16.07	1.04	1.8	0.39	0.59	24.33	1.33	1.2	0.41	0.1	0.06	0.15	0.35	5.18	1.84	2.65	1.39	2.13	2.19	0.75	0.96	22.16	6.68	3.69	2.56	3.18	9.93
CXCL6	36.84	0.89	0.52	1.41	0.37	289.88	0.74	0.27	1.27	0.9	0.04	0.09	0	0.13	0.08	1.19	0.2	0.11	0.07	0	0	0.76	0.24	6.7	0.25	0.26	0.06	0
EFHD1	1.05	16.96	0.52	0.08	0.07	1.14	24.56	0.56	0.06	0.07	1.54	10.66	0.54	0.61	26.42	3.47	1.84	3.8	1.39	2.73	2.39	1.46	121.42	13.03	2.95	8.32	1.59	10.75
EGFL6	52.63	92.86	0.52	0.73	0.08	226.32	1176.4	0.84	0.66	0.25	0	0.41	0	0.13	9.86	0.49	0.48	1.18	0.22	0	0	0.63	52.57	1.9	1.02	2.54	0.14	0
EGFLAM	3.33	40.18	0.52	0.99	0.02	5.13	84.9	0.67	0.55	0.02	0.2	2.13	0.77	0.87	22.09	2.75	1.36	2.95	0.88	1.09	3.08	2.3	102.39	10.41	2.26	6.22	0.93	5.4
ENPEP	11.93	57.14	0	0.66	0.02	19.58	193.72	0	0.43	0.04	0.06	1.22	0.23	0.39	15.12	1.99	0.82	1.39	0.44	0	0.69	1.24	72.33	8.65	1.34	2.54	0.54	0
FMO1	49.3	8.04	0	4.43	0.14	234.82	18.5	0	4.05	0.15	0.01	1.54	0.15	0	0	0.54	1.5	0.27	1.03	0.55	0.51	0	0	2.08	1.6	0.39	1.23	2.9
FNDC1	36.14	2.68	0	0.13	0.07	81.29	1.88	0	0.1	0.06	0.05	0.8	0.62	0.65	0.51	6.17	1.63	0.48	0.66	0.55	3.73	2.13	2.24	28.35	2.95	1.12	1.47	3.25
FOXS1	2.46	29.46	1.04	0.02	0.01	3.21	59.77	1.15	0.02	0.03	0	0.77	0.08	0.17	7.22	0.7	0.27	0.48	0.15	0.55	0.13	0.31	30.61	3.17	0.36	1.21	0.09	6.22
GALNT15	23.16	0	3.65	0.13	0.06	38.42	0	5.41	0.09	0.06	0.19	0.54	0	0.39	0.17	2.93	0.27	1.71	0.37	0	0	1.25	0.45	11.96	0.42	4.71	0.71	0
GALNT5	16.67	0.89	0	0.78	0.07	21.59	0.75	0	0.63	0.05	1.25	0.47	0.15	0.13	0	0.96	0.41	0.05	0.07	1.09	0.61	0.36	0	3.23	0.67	0.14	0.17	2.52
GRIA3	33.33	0	0.52	0.95	0.08	50.8	0	0.21	0.84	0.11	0.06	0.11	0.15	0.31	0.08	1.97	0.14	0.32	0.44	0.55	0.83	0.7	0.25	7.92	0.14	0.68	0.65	0.7
GUCY1A2	17.89	50	0.52	0.24	0.11	30.23	124.99	0.85	0.21	0.11	0.38	0.36	0.08	0.26	6.63	1.71	0.82	2.36	0.44	0.55	0.36	0.92	35.65	7.58	0.75	5.44	0.39	5.03
HEPH	17.02	18.75	2.08	2.07	0.07	21.14	26.94	1.56	1.7	0.09	0.08	1.69	0.15	0.39	2.8	2.75	0.48	0.91	0.29	0	1.52	1.1	11.92	10.12	0.88	1.72	0.46	0
HEY2	26.49	31.25	0	0.86	0.75	49.72	60.08	0	0.57	0.85	2.21	1.52	0.39	0.61	15.72	1.92	1.84	1.23	0.95	1.09	1.88	2.07	73.15	7.49	2.2	2.34	1.45	9.07
HEYL	12.11	27.68	0	0.2	0.13	19.32	46.9	0	0.15	0.17	0	1.83	0.08	0.48	6.63	0.5	0.48	0.21	0.07	1.64	0.43	0.98	28.41	1.94	1.02	0.54	0.05	7.22
HIGD1B	0.18	25.89	0	0.07	0.03	0.4	82.58	0	0.04	0.03	0.44	1.37	0.54	0.78	19.63	0.62	1.77	4.18	1.1	0	2.08	3.18	149.9	2.41	3.17	12.43	1.66	0
HTR1F	0.35	16.07	0	0.01	0.19	0.34	25.11	0	0.01	0.22	0.03	0.03	0	0.09	4.42	0.03	0.2	0.54	0	0.55	0	0.18	17.81	0.18	0.85	0.57	0	0.97
IGDCC4	15.44	4.46	0	0.1	0.44	21.48	5.85	0	0.06	0.51	0.25	0.95	0.39	0.52	0.34	5.69	1.09	0.54	0.51	1.64	1.99	1.25	1.14	25.13	1.85	1.16	1.11	6.85
IL11	34.91	1.79	0	2.5	0.18	166.77	2.23	0	1.78	0.21	1.14	0.36	0	0.04	0.08	0.08	1.57	0.27	0.29	0.55	0	0.1	0.21	0.3	2.19	0.38	0.51	0.98
KCNJ8	10.88	64.29	0	0.17	0.02	16.41	227.01	0	0.14	0.02	0.12	1.33	0.15	0.31	10.79	1.07	0.68	2.89	0.37	0.55	0.39	0.57	56.47	3.82	1.08	5.42	0.35	1.93
KIF26B	26.32	3.57	0.52	2.62	0.72	37.17	4.78	0.52	1.89	0.91	0.58	6.94	0.08	0.09	0	1.06	0.48	0.21	0.59	1.09	0.37	0.14	0	3.21	0.93	0.17	1.04	4.2
LAMA2	25.26	1.79	0	1.75	0.19	37.9	1.65	0	0.87	0.21	1.21	1.61	0.85	0.87	1.19	8.17	1.77	2.14	1.25	0.55	3.38	3.22	5.93	33.74	2.55	3.88	1.99	2.61
LGI4	1.05	25.89	0.52	0.28	0.63	1.85	69.29	0.33	0.15	0.77	0.73	22.2	0.85	0.96	28.12	3.04	1.23	3.32	1.1	2.73	3.64	2.72	161.88	13.06	1.71	7.18	1.1	18.92
LIN7A	2.81	21.43	0	0.06	0.4	3.77	36.52	0	0.04	0.68	0.2	0.22	0.15	0.13	1.95	0.83	0.41	0.64	0.22	0	0.55	0.35	7.71	3.34	0.75	0.87	0.26	0
LMOD1	2.11	16.96	0	0.04	0.01	2.63	32	0	0.04	0	0.26	1.22	0.69	0.39	26.08	1.16	0.68	1.39	0.81	1.09	3.72	1.15	125.82	4.5	0.71	2.14	1.68	2.49
LRRC15	17.37	0	1.56	0.05	0.02	28.39	0	1.39	0.03	0.02	0.5	1.88	0.15	0.57	0.08	3.82	0.95	0.54	0.66	0	1.15	1.47	0.4	14.53	1.59	1.05	1.27	0
LRRC17	15.26	5.36	0	0.3	0.07	36.95	7.92	0	0.21	0.07	0.48	0.54	0.54	0.52	5.27	7.27	0.48	1.12	0.29	1.64	2.35	1.91	26.67	32.41	0.97	1.87	0.44	4.99
MASP1	44.21	0.89	0	0.23	0.04	132.35	2.95	0	0.25	0.08	0.13	0.48	0.08	0.78	1.44	5.82	1.43	0.7	0.81	0.55	0.27	2.73	7.02	25.92	2.09	1.72	1.35	0.53
MEGF10	15.44	0	0	0.05	0.02	21.35	0	0	0.03	0.03	1.71	2.02	0	0	0	0.1	0	0.05	0.07	0	0	0	0	0.46	0	0.21	0.09	0
MMP11	46.32	33.93	4.69	1.04	0.33	410.7	116.18	7.82	0.93	0.44	0.7	14.47	0.15	0.22	0.68	2.68	0.54	0.54	0.29	0.55	0.44	0.67	2.55	20.56	1.05	1.09	0.44	2.51
MRVI1	1.23	25	2.08	0.3	0.1	1.57	41.27	2.07	0.17	0.17	0.33	0.8	0	0	0	0	0	0	0	0	0	0	0	0	0	0	0	0
MSX2	36.84	4.46	0.52	4.09	0.4	71.2	6.74	0.32	2.52	0.46	1.43	4.57	0.15	0.61	4.5	1.24	4.22	0.86	4.91	0.55	0.63	1.92	17.21	4.94	5.8	1.56	7.88	1.18
NKD1	18.25	2.68	0	0.45	0.7	25.86	5.14	0	0.32	0.77	0.6	1.06	0.31	0.61	3.31	2.42	0.68	0.96	0.51	2.19	1.47	1.84	13.6	9.48	1.12	2.3	0.9	12.71
PDE3A	16.49	30.36	0.52	0.06	0.02	25.09	54	0.85	0.04	0.02	0.36	5.04	0.46	0.13	10.28	0.54	0.14	0.48	0.15	0.55	2.27	0.3	43.44	2.19	0.25	0.73	0.31	1.67
PDE8B	1.75	25	0	0.17	0.69	2.16	36.55	0	0.11	0.77	0.6	0.79	0.08	0.35	2.21	0.54	0.2	0.54	0.51	0.55	0.36	0.94	10.27	2.34	0.46	0.83	0.7	0.97
PI15	9.12	74.11	0	0.41	0.12	45.47	789.86	0	0.45	0.18	3.31	0.67	0	0.13	2.21	0.15	0.07	0.54	0	1.09	0	0.34	9.89	0.54	0.16	0.6	0	4
PODNL1	30.35	0.89	0	3.03	0.54	43.44	1.01	0	1.7	0.58	1.7	3.76	0	0.35	0.08	2.07	0.68	0.43	1.98	0.55	0	1.08	0.48	9.16	1.37	1.41	3.45	2.13
PRKG1	26.67	32.14	1.56	0.08	0.4	45.27	60.47	2.45	0.03	0.38	0.62	0.59	0.15	0.48	12.74	3.4	0.48	1.29	0.29	1.09	0.65	1.44	49.38	15.93	0.55	2.47	0.61	9.41
PRR16	23.16	25.89	0	0.11	0.32	33.87	38.84	0	0.08	0.47	2.49	1.58	0.23	0.52	2.21	3.76	0.68	0.48	0.29	0.55	0.64	1.79	9.21	14.69	1.2	1.32	0.16	3.36
RAB3B	17.72	2.68	0	0.6	0.45	28.38	6.11	0	0.37	0.65	0.17	0.85	0.23	0.26	0.08	0.21	1.23	0.54	0.59	0.55	1.03	1.03	0.29	0.93	2.96	1.69	1.93	1.41
RASL12	4.91	46.43	0	0.07	0	6.04	100.22	0	0.04	0	0.11	1.76	0.15	0.26	16.14	2.49	0.75	1.77	0.07	0	0.86	0.8	74.72	11.21	1.17	3.08	0.05	0
REM1	2.11	19.64	0	0.1	0.03	2.62	30.89	0	0.13	0.03	0.04	0.43	0.15	0.22	4.84	1.24	0.27	1.39	0.37	1.09	0.76	0.34	21.01	4.61	0.61	2.23	0.32	3.48
RERG	2.98	62.5	0.52	3.69	0.12	3.86	177.53	0.63	3.43	0.16	0.56	0.63	0.77	0.48	30.67	3.45	1.77	3.86	2.42	2.19	3.53	1.15	187.8	15.53	3.17	8.4	2.86	11.93
RGS4	20	18.75	0	0.08	0.07	80.79	47.06	0	0.49	0.22	0.65	1.03	0.08	0.09	1.19	0.2	0.14	0.32	0.15	0	0.24	0.18	5.14	0.65	0.43	0.65	0.2	0
S1PR3	18.77	39.29	1.04	3.99	0.6	26.06	97.54	0.74	2.73	1.2	1.1	1.34	0.31	0.83	2.72	2.41	4.7	1.39	1.47	0	1.32	2.51	11.42	9.22	8.86	3.74	2.01	0
SCG5	38.77	6.25	1.04	4.11	0.5	113.14	7.63	1.06	5.25	0.86	1.96	0.8	0	0.17	0.08	1.53	0.34	0.16	0.15	0.55	0	0.34	0.37	6.85	0.32	0.4	0.32	5.09
SLC7A2	0.88	15.18	0	2.43	0.14	0.79	27.64	0	2.09	0.11	3.48	0.86	0.46	0.48	15.97	4.44	3.74	1.87	1.69	1.09	1.29	1.06	71.59	17.17	6.98	3.09	2.17	2.3
SMOC2	1.23	32.14	0	2.54	0.12	2	98.2	0	2.26	0.09	0.01	1.57	0.46	0.83	10.71	8.18	4.9	1.93	1.17	1.09	1.35	2.09	55.36	35.62	8.69	4.29	1.25	2.35
SRPX2	40	6.25	4.17	0.35	0.11	67.6	7.21	6.12	0.18	0.12	2.74	1.94	0.23	0.35	0.34	3.19	0.2	0.7	0.22	0	0.64	0.97	0.84	12.92	0.35	1.64	0.3	0
SULF1	58.07	38.39	3.12	0.45	0.16	174.56	93.5	5.27	0.32	0.19	1.46	10.64	0.08	0.26	2.46	1.55	0.48	3.43	0.15	0	0.27	0.61	9.55	6.34	0.69	10.31	0.12	0
SUSD2	1.05	16.07	0.52	0.27	0.04	0.93	21.96	0.67	0.18	0.04	0.28	2.28	0.08	0.04	2.63	0.89	0.14	0.27	1.1	0	0.26	0.14	11.03	4.06	0.37	0.68	2.08	0
TBX15	7.72	16.07	0	0.14	0	8.87	23.76	0	0.08	0	0.07	0.8	0.54	0.74	7.05	7.6	1.02	1.29	0.88	2.19	1.87	1.65	29.77	33.15	1.44	2.6	1.49	7.3
TCEAL7	11.23	18.75	0	0.5	0.02	15.82	30.82	0	0.55	0.02	0	0.06	0.39	0.83	8.16	3.86	1.23	1.18	1.47	2.73	1.82	2.44	62.78	18.81	1.81	2.24	3.08	9.6
TDO2	51.05	50	0	0.42	0.16	422.03	279.6	0	0.33	0.21	0.47	0.85	0	0	0.76	0.13	0	0.43	0	0	0	0	3.65	0.83	0	0.77	0	0
TENM3	19.82	0	2.08	1.9	0.17	28.31	0	1.85	1.15	0.21	9.96	0.23	0	0.13	0.08	0.88	0.14	0.48	0	0.55	0	0.43	0.43	3.15	0.7	1.01	0	3.36
TMEM119	19.65	1.79	0	0.1	0.39	32.71	5.26	0	0.05	0.47	0.61	2.65	0.85	0.92	5.78	9.36	1.91	1.23	1.61	2.73	3.9	2.73	27.67	41.28	2.44	2.28	2.5	8.15
TMEM74B	0.35	21.43	4.17	0.11	0.5	0.16	33.96	4.09	0.07	0.66	0.15	0.45	0.15	0.13	2.8	0.1	0.14	1.5	0.37	0.55	1.13	0.21	13.25	0.3	0.09	2.44	0.34	0.35
TWIST2	17.02	0	0	0.08	0.07	25.28	0	0	0.03	0.07	0.21	1.87	0.46	0.7	0.76	5.87	1.02	0.75	0.81	0.55	1.94	2.14	3.41	24.88	1.69	2.29	1.56	1.6
WFDC1	1.05	27.68	0.52	0.11	0.11	0.77	85.5	0.45	0.06	0.13	0.75	1.81	0.31	0.57	16.4	2.07	0.88	1.77	0.22	0	2.17	1.85	77.46	9.13	0.86	3.31	0.28	0
WISP1	50.35	3.57	0	0.21	0.08	94.33	7.28	0	0.12	0.09	0.24	1.45	0	0	0	0	0	0	0	0	0	0	0	0	0	0	0	0
WNT2	24.39	1.79	0	0.05	0.03	47.47	2.45	0	0.04	0.04	0.01	0.47	0.08	0.04	0.08	0.59	0.2	0	1.25	0	0.46	0.11	0.5	2.15	0.14	0	2.46	0

## Sheet: PRAD
Supplementary Table S8. CAF-specific genes for prostate adenocarcinoma (PRAD)
The table shows the percentage of gene expression and the average gene expression in various cell types for single cell RNA-seq data, as well as the median gene expression (in TPM) in cancer cell lines according to the Cancer Cell Line Encyclopedia (CCLE) and The Cancer Genome Atlas (TCGA) data.
	scRNA-seq data of PRAD										CCLE and TCGA data		scRNA-seq data of normal prostate (Human Protein Atlas)
Gene_name	Percent_Fibroblasts (Tumor)	Percent_Myofibroblasts_Mural_cells (Tumor)	Percent_Endothelial_cells (Tumor)	Percent_Cancer_cells (Tumor)	Percent_Immune_cells (Tumor)	Average_expression_Fibroblasts (Tumor)	Average_expression_Myofibroblasts_Mural_cells (Tumor)	Average_expression_Endothelial_cells (Tumor)	Average_expression_Cancer_cells (Tumor)	Average_expression_Immune_cells (Tumor)	Median_TPM_CCLE	Median_TPM_TCGA	Percent_prostatic glandular cells (Prostate_HPA)	Percent_urothelial cells (Prostate_HPA)	Percent_fibroblasts (Prostate_HPA)	Percent_smooth muscle cells (Prostate_HPA)	Percent_endothelial cells (Prostate_HPA)	Percent_basal prostatic cells (Prostate_HPA)	Percent_macrophages (Prostate_HPA)	Percent_t-cells (Prostate_HPA)	Average_expression_prostatic.glandular.cells (Prostate_HPA)	Average_expression_urothelial.cells (Prostate_HPA)	Average_expression_fibroblasts (Prostate_HPA)	Average_expression_smooth.muscle.cells (Prostate_HPA)	Average_expression_endothelial.cells (Prostate_HPA)	Average_expression_basal.prostatic.cells (Prostate_HPA)	Average_expression_macrophages (Prostate_HPA)	Average_expression_t.cells (Prostate_HPA)
ABCA6	20.83	1.72	0.36	0.52	0.31	92.1	7.09	0.72	0.77	1.01	0.13	0.49	0.05	0.2	10.69	0.53	0.12	0.41	0.31	0	0.12	0.34	40.42	1.53	0.25	1.07	1.44	0
ABCA8	23.61	10.55	2.14	0.11	0.05	139.03	47.07	3.64	0.33	0.32	0.16	1.63	0.12	0.16	19.2	2.57	0.23	0.48	0.31	0	0.19	0.21	80.82	9.78	0.34	1.34	1.6	0
ACTG2	5.56	18.42	0.42	0.11	0.11	85.45	121.75	0.68	0.33	0.57	0.23	150.94	2.28	0.87	4.36	31.85	1.46	0.68	0.62	0	7.91	2.41	26.46	1223.61	6.09	1.96	1.57	0
ASPN	28.47	15.88	2.55	0.07	0.07	171.56	104.2	5.34	0.4	0.55	0.05	2.45	0.02	0	3.49	5.59	0.47	0.01	0	0	0.03	0	14.19	28.04	0.71	0.14	0	0
ATP1B2	4.86	23.82	4.24	0.4	0.37	24.21	83.35	6.82	0.55	1.42	0.12	0.88	0.2	0.1	1.67	5.06	0.7	0.12	0.31	0	0.39	0.19	5.11	16.76	0.87	0.31	1.73	0
AVPR1A	1.39	16.9	2.79	0.14	0.03	1.89	68.66	4.98	0.11	0.03	0.03	0.37	0.04	0.1	0.73	19.17	0.7	0.04	0.31	0.73	0.1	0.23	4.39	127.59	1.01	0.12	0.28	5.77
CCDC102B	6.25	25.79	4.99	0.95	0.75	29.47	129.05	8.87	0.95	2.01	2.14	1.79	0.18	0.24	1.02	6.83	0.64	0.25	0.31	0	0.34	0.38	2.48	30.27	1.26	0.6	0.55	0
CD248	20.83	11.5	2.7	0.05	0.1	92.29	38.67	3.87	0.03	0.34	0.03	3.27	0.01	0.02	1.45	1.24	0.12	0.02	0	0	0.01	0.04	3.6	3.55	0.12	0.02	0	0
CDH11	22.22	7.75	2.52	0.18	0	106.6	25.38	6.18	0.4	0	0.02	5.79	0.57	0.24	28.22	8.61	4.14	0.32	0.31	0	1.18	0.23	102.72	33.42	8.59	0.82	0.34	0
CDH6	0.69	30.88	3.15	0.08	0.07	0.32	129	5.18	0.13	0.19	0.22	0.5	0.6	0.06	0.36	14.64	0.64	0.03	0	0	1.05	0.08	0.5	62.54	1.01	0.07	0	0
CNN1	6.94	28.65	0.56	0.15	0.1	31.9	177.17	0.64	0.3	0.69	0.73	75.1	1.28	0.32	12.15	39.13	0.88	0.71	0.31	0.73	3.3	0.58	66.94	377.3	2.25	3.13	0.57	0.49
COL14A1	34.72	29.8	2.7	0.09	0.16	255.69	136.12	4.63	0.17	0.91	0.19	7.36	0.22	0.16	29.24	18.72	0.99	0.1	0	0	0.5	0.2	121.08	74.85	1.5	0.25	0	0
COL5A1	33.33	11.37	2.64	0.23	0.26	213	37.63	3.54	0.44	1.57	1.18	9.03	0.44	0.2	8.36	6.3	0.99	1.1	0	0	0.84	0.26	23.27	21.73	1.45	3.14	0	0
COL8A1	33.33	0.83	3.65	0.29	0.04	259.16	2.54	13.29	0.62	0.34	0.68	5.02	0.07	0.16	16.95	2.04	1.46	0.14	0	0	0.14	0.28	63.01	5.64	5.41	0.3	0	0
CSPG4	1.39	28.34	4.84	0.15	0.2	2.63	111.14	8.3	0.21	1.25	0.17	1.78	1.64	0.16	2.25	7.63	0.47	0.21	0.31	0	3.28	0.24	6.51	29.41	0.67	0.51	0.28	0
DACT3	5.56	15.95	1.28	0.44	0.38	22.5	46.81	2.58	0.59	1.29	0.66	2.54	0.42	0.44	1.53	8.07	0.53	0.44	0	0	0.92	0.79	3.66	27.31	0.78	1.31	0	0
DCLK1	15.97	2.67	0.62	3.04	0.16	64.22	7.53	1.14	3.19	1.09	0.81	1.59	0.22	0.77	2.91	1.77	0.06	0.38	0	0	0.41	0.99	9.87	5.33	0.07	0.85	0	0
DIO2	28.47	0.83	0.3	0.65	0	169.23	2.74	0.54	1.02	0	0.33	3.57	0.09	0.02	12.51	2.75	0.41	0.03	0	0.73	0.14	0.01	57.74	11.13	0.49	0.07	0	7.28
DPT	19.44	0	0	0.11	0.04	149.63	0	0	0.29	0.51	0.02	1.36	0.15	0.2	27.05	1.42	0.12	0.03	0	0	0.31	0.3	162.77	5.78	0.18	0.08	0	0
ECM1	15.97	13.79	2.52	0.59	0.59	51.88	46.19	4.91	1.84	1.04	0.82	3.82	0.45	2.56	27.78	4.44	1.4	0.54	0.62	0	0.99	4.17	109.58	17.17	2.81	1.14	2.22	0
ECM2	25	22.94	2.94	0.09	0.07	76.95	88.52	4.76	0.1	0.58	0.07	2.5	0.05	0.08	7.78	8.16	0.35	0.05	0.31	0	0.11	0.11	22.52	26.99	0.51	0.1	0.29	0
EDNRA	14.58	27.26	3.2	0.18	0.08	81.07	105.44	4.71	0.31	1.19	0.13	3.16	0.53	0.18	17.38	20.76	2.22	0.26	0	0	0.95	0.27	55.62	85.28	3.5	0.56	0	0
EFHD1	8.33	46.76	4.72	0.47	0.29	52.79	210.74	8.58	0.72	1.91	0.67	3.69	2.3	0.85	7.71	38.15	1.46	0.87	0.31	0	3.53	1.28	23.3	182.78	2.37	1.89	0.34	0
EGFLAM	6.94	17.66	2.49	0.04	0.08	12.84	64.23	3.49	0.07	0.96	0.06	2.88	0.08	0.12	5.45	12.51	0.64	0.07	0.31	0	0.16	0.13	19.58	46.39	0.78	0.16	0.34	0
EMILIN1	29.17	13.6	1.6	0.21	0.33	157.66	43.01	2.7	0.26	0.84	0.7	13.28	0.09	0.06	16.73	6.48	0.41	0.08	0	0	0.16	0.1	56.33	22.46	0.82	0.16	0	0
EPHA3	16.67	12.96	2.43	0.07	0	74.48	47.54	3.8	0.06	0	0.1	3.52	0.05	0.02	10.98	6.39	0.82	0.11	0	0	0.08	0.03	31.31	21.97	1.35	0.25	0	0
F10	17.36	24.46	2.37	0.06	0.03	94.12	96.79	3.09	0.05	0.09	0.33	2.48	0.12	0.14	13.82	21.3	0.41	0.02	0	0	0.12	0.2	41.85	88.23	0.54	0.02	0	0
FAM162B	6.94	32.34	3.77	0.09	0.05	26.91	150.03	6.3	0.11	0.16	0	0.92	0.05	0.02	5.96	15.71	0.35	0.05	0	0	0.08	0.02	17.27	63.1	0.51	0.11	0	0
FIBIN	24.31	12.83	0.18	0.13	0.14	137.95	57.03	0.28	0.64	1.95	0	3.95	0.07	0.02	7.64	1.24	0.12	0.47	0.31	0	0.15	0.03	27.02	3.68	0.24	1.47	0.58	0
FLRT2	19.44	0.32	3.59	0.14	0.25	69.72	0.77	12.09	0.21	1.4	0.07	0.54	0.41	0.1	5.96	1.24	1.17	0.49	0.31	0	0.74	0.13	15.43	4.59	3	1.41	0.67	0
FOXS1	7.64	18.04	3.23	0.08	0.04	37.71	76.18	5.62	0.29	0.16	0	1.05	0.04	0.02	0.95	7.28	0.12	0.03	0	0	0.09	0.02	2.94	31.97	0.11	0.14	0	0
GAS1	21.53	1.33	1.51	0.88	0.41	115.31	4.71	3.27	1.37	1.06	0.06	2.21	1.77	0.22	5.09	1.24	0.47	1.93	0.93	0	4.35	0.28	21.5	4.96	1.2	6.44	3.91	0
GPC3	15.97	1.78	0.18	0.24	0.03	87.39	9.12	0.14	0.38	0.05	1.74	3.13	1.06	0.24	7.27	2.4	0.41	1.45	0	0	2.18	0.31	29.68	7.96	0.59	3.87	0	0
GPR20	1.39	27.57	2.34	0.08	0.07	1.57	113.17	4.24	0.17	0.28	0.02	0.16	0.02	0.02	0.15	7.9	0.06	0.03	0	0	0.03	0.02	0.46	27.86	0.14	0.08	0	0
HEYL	9.72	20.2	2.2	0.08	0.12	50.34	65.52	3.52	0.08	0.18	0.02	3.9	0.09	0.08	2.11	12.07	0.41	0.04	0.31	0	0.09	0.09	5.37	46.27	0.58	0.08	0.75	0
HRC	0.69	15.88	2.31	3.14	0.15	3.1	55.76	3.45	3.24	0.35	0.32	1.49	0.11	0.08	0.29	10.2	0.29	0.06	0	0	0.12	0.1	0.67	40.1	0.3	0.14	0	0
HSD11B1	15.28	0.89	0.03	0.02	0.44	85.41	2.96	0.03	0.05	1	0	1.86	0.27	0.56	49.75	0.71	0.58	0.11	0.31	0	0.62	0.87	447.9	3.54	2.64	0.22	0.69	0
HSPB6	25.69	17.09	0.95	0.38	0.15	128.52	64.72	1.79	0.48	0.95	0.36	18.32	0.18	0.18	12.65	24.76	0.47	0.08	0.62	0	0.39	0.25	41.61	108.85	0.7	0.17	1.42	0
HTRA3	25.69	0.89	4.54	0.11	0.04	172.71	2.13	10.45	0.33	0.1	0.39	4.22	0.13	0.1	8.87	0.98	1.28	0.14	0.31	0	0.22	0.08	29.53	5.2	3.47	0.36	0.68	0
ISLR	52.78	7.37	4.42	0.11	0.1	400.09	22.8	17.97	0.47	1.2	0.01	13.36	0.06	0.1	13.6	2.48	0.58	0.04	0	0	0.1	0.09	43.44	7.83	1.45	0.08	0	0
KCNJ8	4.86	15.44	1.66	0.1	0.03	24.04	58.33	2.46	0.23	0.27	0.06	1.75	0.19	0.16	3.13	12.87	2.22	0.13	0	0	0.37	0.22	9.39	63.09	4.59	0.3	0	0
LAMA2	22.92	6.16	1.99	0.26	0.23	106.89	22.48	5.08	1.34	1.32	0.49	2.27	0.35	0.36	9.82	1.24	1.4	0.66	0.62	0	0.72	0.73	29.03	4.23	2.98	1.5	1.28	0
LDB3	0	16.26	1.87	0.37	0.1	0	56.57	3.03	0.51	0.25	0.3	1.11	0.14	0.08	0.29	8.16	0.18	0.14	0	0	0.26	0.11	1.04	27.47	0.24	0.41	0	0
LGI4	2.78	34.43	2.91	0.34	0.14	9.1	164.83	5.88	0.33	0.82	0.07	2.1	0.47	0.42	2.98	30.61	0.93	0.16	0.31	0	1.18	0.56	24.35	148.32	2.57	0.45	0.28	0
LMOD1	9.03	40.34	3.15	0.13	0.07	21.08	210.48	5.54	0.22	0.38	0.14	17.11	0.29	0.14	7.42	34.78	0.41	0.24	0.62	0	0.7	0.2	25.05	182.31	0.88	0.73	1.42	0
LPAR1	18.75	1.84	0.36	1.41	0.63	62.87	5.23	0.78	2.2	4.08	0.29	2.82	4.72	3.01	30.33	3.11	1.69	4.31	0.62	0	9.82	4.29	112.29	8.92	2.73	11.13	0.87	0
LRRC17	15.97	6.1	2.67	1.03	0.14	52.23	24.13	6.69	1.16	0.35	0.23	1.93	0.11	0.08	0.95	2.13	0.29	0.07	0	0	0.15	0.09	3.91	7.09	0.4	0.16	0	0
LUM	61.81	11.44	1.96	0.31	0.7	2728.2	111.29	5.01	0.97	8.42	1.61	75.19	1.5	0.97	74.91	8.78	1.87	0.19	0.31	0	4.26	2.47	1436.1	68.24	4.31	0.59	0.34	0
LZTS1	2.78	15.82	3.83	0.12	0.14	8.8	57.88	5.99	0.15	0.42	0.11	0.87	0.04	0	0.15	3.9	0.29	0.24	0	0	0.07	0	0.61	12.13	0.53	0.6	0	0
MFAP2	15.97	1.78	2.08	0.36	0.1	51.96	4.28	4.4	0.84	0.44	0.47	7.46	0.59	0.54	5.96	0.44	0.12	2.44	0.31	0	1.24	0.99	16.82	1.52	0.28	6	0.34	0
MFAP4	36.11	23.19	1.34	0.17	0.12	341.39	160.29	15.72	0.65	0.65	0.36	31.5	0.62	0.46	64.58	23.69	1.28	0.16	0	0	1.52	1.24	623.18	113.17	2.81	0.45	0	0
MFAP5	17.36	0	0.06	0.04	0.05	337.94	0	0.21	0.03	0.29	1.09	1.21	0.01	0.04	4.15	0.62	0.06	0.07	0.62	0	0.01	0.14	30.48	5.28	0.03	0.23	3.55	0
MMP23B	21.53	0.32	0.3	0.8	0.64	100.13	0.73	0.61	1.01	2.69	0.29	2.65	0.21	0.44	15.85	2.66	0.12	0.25	0.62	0	0.42	0.71	55.46	10.97	0.11	0.6	1.71	0
MOXD1	27.78	1.91	0.47	0.05	0.18	156.62	8.53	0.53	0.11	1.89	0.13	7.54	0.58	0	12.44	3.02	0.23	0.11	0.31	0	1.2	0	40.85	11.28	0.27	0.29	0.29	0
MRVI1	9.03	37.1	4.48	0.12	0.22	22.33	149.79	8.68	0.15	0.69	0.08	5.19	0	0	0	0	0	0	0	0	0	0	0	0	0	0	0	0
MXRA5	20.14	2.03	1.84	0.26	0.04	83.78	6.65	3.95	0.79	0.09	0	1.95	0.09	0.91	2.55	0.53	0	2.29	0	0	0.16	1.25	7.37	1.46	0	5.61	0	0
NEGR1	16.67	0.89	0.06	0.21	0.15	55.93	3.27	0.37	0.27	0.54	0.29	0.82	0.52	0.3	8.95	3.82	0.76	0.19	0	0	1.02	0.3	30.3	12.69	1.85	0.36	0	0
NEXN	25	41.23	4.81	0.72	0.41	112.59	219.04	9.43	1.01	2.21	0.67	7.28	0.48	0.14	5.6	19.7	0.47	0.23	0	0	1.3	0.19	17.76	93.63	0.85	0.71	0	0
NRIP2	0	20.33	1.19	0.37	0.31	0	80.97	1.99	0.82	1.59	1.63	1.73	0.15	0.02	0.29	4.61	0.06	0.15	0	0	0.28	0.03	0.96	15.2	0.08	0.43	0	0
NTRK2	19.44	32.78	1.07	0.14	0.38	72.37	170.64	1.88	0.18	1.93	0.11	0.57	0.35	0.36	3.71	22.98	0.35	0.23	0.31	0	0.73	0.61	12.14	106.67	0.53	0.45	1.13	0
NTRK3	6.25	17.41	0.45	0.18	0.37	35.33	55.69	0.64	0.42	0.52	0.08	0.43	0.51	0.32	6.25	14.64	0.18	1.98	0	0	1.05	0.55	22.66	54.03	0.21	5.25	0	0
OMD	17.36	0	0.62	4.59	0.11	59.6	0	1.6	4.29	0.16	0.01	1.11	0.09	0.06	7.56	0.62	0.23	0.14	0	0	0.14	0.07	27.97	1.59	0.37	0.24	0	0
PAMR1	17.36	7.24	1.42	0.13	0.01	103.62	25.4	2.19	0.58	0.21	0.01	3.36	0.16	0.12	22.76	0.89	0.64	0.42	0	0	0.38	0.22	83.47	3.34	0.77	1.1	0	0
PCDH18	20.14	9.02	1.81	0.16	0.04	65.06	31.8	2.34	0.21	0.14	0.06	1.8	0.04	0.02	3.78	2.66	0.06	0.13	0.31	0	0.09	0.02	12.22	9.01	0.12	0.29	0.62	0
PCDH9	19.44	3.37	1.22	0.26	0.55	105.97	10.93	2.18	0.52	3.91	0.17	0.24	0.81	0.34	16.73	3.37	1.34	0.68	0.31	0.73	2.14	0.48	76.79	11.23	4.37	2.09	0.33	1.98
PCP4	2.08	25.35	1.28	1.41	0.23	16.01	280.89	3.66	2.8	0.82	0.27	25.77	1.55	0.44	1.53	30.43	0.82	0.14	0.62	0.73	4.31	0.7	8.71	577.97	4.18	0.36	1.41	1.34
PDE1A	2.08	19.06	2.76	4.65	0.25	5.96	63.89	4.66	5.87	0.73	0.05	2.35	0.92	0.32	3.2	15.44	0.53	0.64	0	0	2.37	0.49	8.27	61.3	0.94	1.56	0	0
PDGFRA	33.33	0.7	0.86	0.04	0.18	160.1	3.15	2.4	0.13	1.03	0.66	2.2	0.31	0.46	30.55	0.35	1.28	0.18	0.93	0	0.64	0.63	133.04	1.87	2.55	0.35	1.49	0
PDGFRL	15.97	4.13	1.22	0.51	0.14	64.69	12.1	2.29	0.94	1.9	0.95	2.55	0.86	0.24	5.6	1.86	0.53	0.13	0	0	1.56	0.4	21.79	6.62	1.2	0.28	0	0
PI16	16.67	0	0.65	0.03	0.04	279.98	0	2.26	0.03	0.28	0	0.88	0.04	0.08	9.02	0.18	0.12	0.03	0	0	0.04	0.12	49.52	0.59	0.26	0.06	0	0
PLN	2.08	44.54	1.42	0.31	0.48	5.14	551.62	3.48	0.67	1.67	0.06	5.36	0.22	0.14	0.51	36.56	0.12	0.05	0.31	0	0.56	0.17	2.15	269.36	0.26	0.1	0.57	0
PODN	32.64	1.02	1.07	0.04	0.07	190.54	5.01	3.5	0.08	0.1	0.08	8.82	0.24	0.1	21.38	6.48	0.12	0.12	0.31	0	0.36	0.16	83.54	21.59	0.17	0.23	0.57	0
PRICKLE1	15.28	1.78	4.78	0.49	0.35	31.74	4.62	10.31	0.76	1.73	0.25	0.99	0.39	0.32	2.76	0.62	0.41	1.5	0	0	0.72	0.53	6.5	1.68	1.08	4.09	0	0
PRKG1	6.94	20.08	2.61	0.13	0.07	14.86	65.41	3.97	0.28	0.28	0.08	0.86	0.2	0.48	3.64	13.13	0.93	0.54	0.31	0	0.34	0.66	11.53	49.47	1.36	1.21	0.34	0
PRRX1	45.83	31.51	3.35	0.15	0.74	272.27	130.18	6.49	0.65	12.77	0.09	5.15	0.6	0.42	56.8	27.86	4.03	0.11	0.62	0	1.12	0.69	331.26	131.13	9.15	0.27	1.27	0
RASL12	8.33	27.51	2.61	0.08	0.04	35.09	96.27	3.65	0.09	0.15	0.03	4.38	0.18	0.02	3.27	15.88	0.35	1.09	0	0	0.29	0.01	9.59	61.94	0.39	3.2	0	0
RBPMS2	1.39	21.86	2.88	4.21	0.2	8.29	75.69	4.57	4.67	0.93	0.69	6.46	0.75	0.12	2.69	13.31	1.05	0.08	0	0	1.28	0.14	6.92	49.26	1.62	0.2	0	0
RCN3	24.31	5.46	4.33	0.59	0.85	128.05	15.64	10.04	0.88	6.24	1.29	6.83	0.4	0.16	15.85	2.84	2.63	0.2	0	0	0.74	0.29	47.08	9.04	6.66	0.54	0	0
RERG	11.11	31.51	3.09	0.74	0.2	42.77	119.61	4.92	0.85	1.45	1.29	5.06	1.2	2.58	13.96	20.59	1.17	2.62	0	0.73	2.53	3.84	46.5	84.12	1.77	6.03	0	1.42
RERGL	0	34.31	0.98	0.13	0.18	0	334.84	2.4	0.39	0.42	0	0.62	0.08	0.18	0.29	17.92	0	0.06	0.31	0	0.29	0.2	0.97	138.45	0	0.14	0.56	0
SCN7A	17.36	1.91	1.01	0.03	0.04	123.51	8.12	1.52	0.05	0.38	0.35	0.96	0.11	0.1	12.65	1.06	0.23	0.06	0	0	0.74	0.14	75.79	4.66	1.46	0.15	0	0
SFRP2	54.86	0.44	0.24	0.15	0.9	1356.21	2.55	1.28	0.96	13.39	0	13.7	0.15	0.3	37.82	0.27	0.29	0.1	0.62	0	0.36	0.6	300.42	1.46	1.03	0.29	0.63	0
SFRP4	43.06	1.46	0.27	0.2	0.23	1210.92	4.36	1.01	0.43	0.48	0.16	17.33	0.68	0.18	20.15	5.06	0.47	0.37	0	0	1.77	0.27	331.83	27.16	1.52	1.04	0	0
SGCA	2.08	23.44	1.51	0.07	0.08	4.46	82.01	2.26	0.07	0.28	0	4.12	0.21	0.08	1.67	13.4	0.35	0.17	0.62	0	0.39	0.11	5.02	50.28	0.42	0.42	1.12	0
SLIT2	22.22	7.43	1.75	4.08	0.19	108.28	23.66	2.54	4.93	0.42	0.31	2.77	1.39	0.83	14.84	3.19	0.7	0.6	0	0	2.79	1.36	47.03	9.48	1.33	1.45	0	0
SLIT3	13.89	38.06	3.98	0.4	0.22	47.55	176.65	8.08	0.72	0.41	0.11	2.42	0.45	0.38	6.11	18.46	1.11	0.54	0.31	0	0.99	0.45	16.72	62.45	1.91	1.26	0.28	0
SVEP1	15.28	1.65	0.24	0.05	0.01	68.96	4.86	0.45	0.24	0.02	0.08	0.42	0.21	0.06	3.49	0	0.18	0.19	0	0	0.47	0.05	8.69	0	0.34	0.57	0	0
TCF21	19.44	8.26	1.1	0.02	0	154.76	31.17	1.64	0.02	0	0.01	1.9	0.13	0.14	21.09	8.25	0.35	0.03	0.93	0	0.39	0.19	109.83	33.37	0.51	0.07	1.45	0
THBS2	29.17	2.86	0.36	0.06	0.03	185.1	9.11	0.49	0.18	0.24	0.21	3.91	0.59	0.28	27.35	6.74	0.58	0.37	0	0	1.24	0.42	147	24.48	1.11	1.1	0	0
TMEM119	19.44	1.08	0.09	0.02	0.15	89.48	4.5	0.16	0.09	0.57	0.46	4.69	0.02	0.02	3.85	2.22	0	0.03	0.62	0	0.05	0.02	11.83	6.07	0	0.06	2.01	0
ZFHX4	18.75	1.4	0.53	2.64	0.08	81.28	4.31	0.82	2.61	0.3	0.96	0.5	0.18	0.34	2.98	1.33	0	0.02	0.31	0	0.2	0.64	6.99	4.32	0	0.03	0.29	0

## Sheet: HNSC
Supplementary Table S9. CAF-specific genes for head and neck squamous cell carcinoma (HNSC)
The table shows the percentage of gene expression and the average gene expression in various cell types for single cell RNA-seq data, as well as the median gene expression (in TPM) in cancer cell lines according to the Cancer Cell Line Encyclopedia (CCLE) and The Cancer Genome Atlas (TCGA) data.
	scRNA-seq data of HNSC										CCLE and TCGA data
Gene_name	Percent_Fibroblasts (Tumor)	Percent_Myofibroblasts_Mural_cells (Tumor)	Percent_Endothelial_cells (Tumor)	Percent_Cancer_cells (Tumor)	Percent_Immune_cells (Tumor)	Average_expression_Fibroblasts (Tumor)	Average_expression_Myofibroblasts_Mural_cells (Tumor)	Average_expression_Endothelial_cells (Tumor)	Average_expression_Cancer_cells (Tumor)	Average_expression_Immune_cells (Tumor)	Median_TPM_CCLE	Median_TPM_TCGA
ABCC9	4.05	26.37	0.15	0.26	0.02	8.92	68.35	0.33	0.45	0.06	1.49	2.73
ACAN	0.2	16.94	0.35	0.07	0.02	0.34	31.38	0.71	0.23	0.07	0.04	0.85
ACKR4	15.29	17.2	0.42	0.59	0.1	44.31	48.71	1.09	0.92	0.36	0.34	1.07
ADAMTS12	23.37	36.18	4.61	0.42	0.09	57.72	88.85	8.68	0.82	0.35	0.53	4.29
ADAMTS2	50.83	28.92	0.58	0.66	0.14	177.68	55.63	1.27	1.31	0.59	0.19	9.95
ANGPT1	5.11	15.92	0.07	0.75	0.04	9	38.74	0.1	0.88	0.13	0.36	1.2
AOC3	0.25	17.96	1.76	0.11	0.03	0.31	54.93	4.79	0.14	0.12	0.31	2.26
ARHGAP42	9.08	22.55	1.65	2.73	0.23	16.49	44.8	3.03	3.37	0.5	1.5	1.41
ARHGAP6	2.33	17.71	2.99	0.37	0.25	5	38.2	5.48	0.66	0.64	0.02	0.32
ASPN	39.1	51.72	1.18	0.48	0.12	476.37	528.1	2.85	0.98	0.82	0.04	20.97
AVPR1A	0.27	32.1	0.05	0.04	0.01	1.03	82.58	0.19	0.04	0.02	0	0.53
BAMBI	9.25	18.6	0.99	3.99	0.18	22.94	36.81	2.92	5.9	0.73	2.04	1.5
BICC1	46.2	10.57	0.34	0.6	0.12	150.67	19.77	1	1.08	0.52	0.65	1.47
BNC2	19.59	1.53	3.27	0.69	0.23	48.98	3.3	9.3	1.17	0.98	0.36	2.3
C1QTNF2	8.05	19.36	3.2	1.13	0.23	14.94	43.78	6.63	1.26	0.42	0.1	1.06
C3orf70	1.23	19.36	2.5	1.96	0.09	1.77	35.51	4.61	2.9	0.16	0.14	0.94
CACNA2D3	26.41	1.27	0.21	2.33	0.83	85.74	2.36	0.7	3.17	1.86	0.04	1.59
CCL11	17.82	0.38	0.38	0.28	0.07	256.54	1.66	1.38	0.98	1.06	0	1.2
CCL8	3.66	16.69	0.24	0.39	0.82	38.45	119.02	1.04	1.32	19.38	0	3.11
CCR10	1.13	19.87	1.87	2.22	0.73	2.41	36.4	3.08	3.3	2	0.28	0.35
CD248	36.13	44.08	0.6	0.89	0.3	114.19	126.81	1.41	1.12	1.05	0.05	7.63
CDH11	47.77	22.68	3.2	1.22	0.11	151.6	46.12	8.57	1.59	0.52	0.81	21.48
CDH6	0.66	47.9	0.09	0.08	0.02	2.04	209.14	0.21	0.11	0.07	0.14	1.02
CNN1	5.4	22.68	0.16	0.35	0.02	10.21	77.43	0.22	0.33	0.07	0.76	8.93
COL10A1	25.14	0.13	0.25	0.37	0.04	98.99	0.07	0.45	0.79	0.17	0.13	7.82
COL11A1	22.19	0.89	0.25	0.33	0.03	77.76	1.77	0.44	0.5	0.18	0.37	6.66
COL14A1	10.41	45.61	0.1	0.57	0.05	45.65	159.81	0.24	0.83	0.19	0.08	2.67
COL5A3	33.92	38.34	1.44	1.17	0.4	115.13	98.22	3.08	1.91	1.54	0.38	4.84
COX4I2	1.82	65.1	0.25	0.12	0.02	4.34	381.7	0.61	0.16	0.18	0	4.45
CPXM1	26.51	28.92	3.05	1.01	0.26	63.81	63.48	6.61	1.32	0.88	0.04	1.76
CREB3L1	27.12	14.01	0.3	3.52	0.13	59.41	23.78	0.53	6.17	0.37	0.59	9.27
CXCL5	15.49	0.76	0.27	0.29	0.47	159.77	1.09	0.55	1.37	9.3	0.14	1.55
CYGB	32.97	51.21	2.84	4.99	0.35	99.43	198.42	9.33	7.58	1.11	1.28	7.83
DAAM2	6.92	23.06	0.4	0.2	0.13	13.49	44.22	1.12	0.45	0.48	0.08	1.51
DIO2	38.88	3.06	0.51	0.31	0.09	258.14	11.12	1.17	1.14	0.64	1.09	16.69
DPT	37.92	1.02	0.43	0.37	0.07	212.72	3.76	1.13	0.74	0.37	0.02	8.54
EBF2	1.13	16.69	0.01	0.03	0.01	2.61	32.64	0.02	0.04	0.06	0.01	0.19
ECM2	16.4	31.46	0.15	0.4	0.04	35.43	87.22	0.26	0.41	0.16	0.46	3.19
EDNRA	25.21	53.63	0.29	2.17	0.11	63.56	174.92	0.48	2.17	0.16	0.64	5.11
EFHD1	2.09	38.85	0.25	0.34	0.1	4.2	110.57	0.55	0.47	0.4	0.69	3.32
EGFL6	25.01	62.93	0.51	3.94	0.1	113.02	627.65	1.09	4.98	0.38	0.07	3.19
EGFLAM	1.79	44.71	0.31	2.46	0.1	3.71	116.48	0.52	3.59	0.26	0.07	1.98
ENPEP	5.99	49.68	0.17	0.3	0.05	13.94	165.52	0.35	0.48	0.23	0.31	1.73
EPDR1	17.75	8.66	0.72	0.52	0.41	32.67	20.17	1.21	0.81	1.11	0.16	2.33
FAM110B	11.88	18.6	2.94	1.23	0.26	23.93	31.96	6.77	1.79	0.77	0.12	3.23
FAM20A	24.86	3.18	0.45	1.67	0.8	67.52	6.89	1.26	2.72	1.77	0.34	4.98
FGF7	21.58	9.55	2.41	3.59	0.89	146.06	70.99	4.48	4.59	3.38	0.53	1.56
FIBIN	19.66	1.15	0.12	0.2	0.03	56.03	3.88	0.22	0.41	0.09	0.11	3.04
FMO3	4.32	23.44	0.11	2.23	0.05	11.63	74.73	0.24	8.38	0.18	0.3	1.75
FMOD	43.79	21.78	3.85	0.79	0.1	157.35	50.7	9.91	1.35	0.34	0.07	41.62
FNDC1	20.5	1.91	0.2	0.31	0.04	62.32	2.17	0.22	0.37	0.15	0.02	3.51
FOXF1	12.22	16.05	2.55	0.28	0.04	26.77	35.95	5.93	0.39	0.23	0.05	1.36
FOXS1	2.72	34.78	0.45	0.12	0.01	7.18	95.32	0.6	0.29	0.01	0.02	1.14
FRZB	5.25	62.93	0.4	0.26	0.1	15.06	480.19	1.3	0.68	0.46	0.06	1.52
GJA4	0.91	47.13	3.33	0.24	0.03	2.55	177.83	21.36	0.33	0.1	0.03	4.99
GREM1	49.34	3.31	0.78	0.71	0.22	271.13	10.44	1.68	1.42	1.3	0.21	22.16
GUCY1A2	4.96	40.13	0.16	0.62	0.03	11.13	101.26	0.38	0.91	0.09	0.01	0.39
HAS2	36.11	5.22	1.97	3.81	0.2	139.41	9.72	6.6	6.3	0.73	0.52	3.93
HEY2	14.06	28.41	0.3	2.99	0.09	30.85	63.61	0.92	3.57	0.3	0.08	2.3
HEYL	6.58	19.11	0.04	0.22	0.03	13.59	40.48	0.1	0.23	0.08	0.14	2.46
HIGD1B	0.32	49.17	0.34	0.16	0.13	0.54	296.45	0.93	0.35	0.52	0.29	2.22
HSPB2	9.16	38.09	0.11	0.66	0.03	17.17	92.37	0.21	1.12	0.32	0.03	1.09
IL24	33.78	6.75	1.56	2.07	0.35	892.77	49.67	5.27	7.89	2.85	0.51	10.13
ISLR	56.11	6.37	0.67	1.52	0.15	279.08	16.73	1.4	2.98	0.62	0.28	49.37
ITGA7	1.28	41.78	0.19	0.26	0.15	3.16	113.08	0.31	0.57	0.39	0.74	1.55
KCNE4	16.99	39.75	0.15	0.58	0.07	49.96	136.46	0.25	1.07	0.37	1.47	3.04
KCNJ8	4.12	47.01	0.27	0.12	0.02	8.59	163.05	0.61	0.19	0.07	0.04	2.45
LGI4	1.28	42.42	0.16	0.74	0.1	3.18	153.76	0.47	1.7	0.48	0.74	0.9
LINGO1	0.15	19.24	0.38	0.05	0.02	0.32	35.6	0.79	0.04	0.05	0.06	0.58
LMOD1	2.36	28.92	0.05	0.06	0	4.95	87.74	0.09	0.11	0.02	0.09	2.42
LPL	1.77	17.45	0.07	0.17	0.35	4.88	37.57	0.41	0.26	1.46	0.01	2.56
LRRC15	17.8	0.51	1.2	0.15	0.04	47.82	1.41	2.6	0.24	0.25	0.03	4.87
LRRC17	16.05	5.48	0.51	0.45	0.07	60.27	18.48	1.29	0.75	0.32	0.54	3.34
LSAMP	17.08	3.57	0.17	0.81	0.1	46.51	7.29	0.22	1.55	0.32	0.16	1.07
LYPD1	1.6	35.92	0.12	3.97	0.18	2.97	107.49	0.38	4.85	0.33	1.38	7.24
LZTS1	3.56	17.2	0.11	1.18	0.16	8.34	38.37	0.12	2.35	0.56	0.22	1.23
MASP1	20.35	0.89	0.4	0.16	0.04	74.78	2.58	0.99	0.3	0.29	0.19	0.72
MFAP4	40.38	6.5	3.94	0.4	0.09	258.93	52.33	13.01	1.02	0.5	0.4	6.89
MME	31.52	1.27	1.89	0.9	0.31	91.48	1.96	6.12	2.05	1.18	8.33	1.76
MMP11	31.32	29.43	4.01	2.4	0.46	435.78	80.85	9.3	3.01	1.78	1.13	52.25
MOCS1	5.72	29.55	1.58	0.51	0.06	8.83	66.28	3.2	0.67	0.11	1.02	2.12
MRGPRF	21.08	43.95	0.34	0.19	0.03	47.78	142.64	0.82	0.19	0.09	0.1	1.31
MRVI1	2.77	29.68	0.53	0.18	0.08	6.7	74.5	0.81	0.22	0.28	0.28	2.64
MYH11	0.59	23.44	0.5	1.57	0.75	1.36	139.42	1.29	6.69	3.38	1.06	8.38
NCKAP5	1.25	16.69	0.37	3.7	0.21	2.14	39.7	0.49	3.98	0.32	0.71	1.5
NKD2	27.32	2.55	0.61	2.73	0.12	83.96	4.52	1.23	4.97	0.4	0.57	9.92
NPTX2	5.67	18.09	2.38	0.66	0.07	12.6	48.26	5.02	0.77	0.15	0.02	0.49
NTM	38.14	8.92	0.37	0.3	0.12	108.94	18.19	0.67	0.87	0.53	0.11	4.2
OLFML1	15.49	20.38	1.6	0.13	0.04	28.45	33.94	3.43	0.18	0.11	0.06	2.38
OMD	20.62	0	0.1	0.08	0.03	66.78	0	0.35	0.25	0.12	0.01	2.75
PAMR1	6.46	22.68	0.12	0.71	0.04	17.2	44.83	0.29	0.93	0.08	0.46	2.96
PAPPA	32.2	14.14	0.32	2.41	0.15	123.04	30.33	0.65	3.73	0.54	0.58	0.65
PCDH18	11.49	22.29	0.16	0.32	0.03	23.08	47.05	0.26	0.45	0.06	0.25	1.87
PDE3A	4.2	15.92	0.22	0.12	0.02	6.97	29.74	0.48	0.28	0.05	0.05	0.73
PDGFRA	39.37	0.51	0.88	1.85	0.18	123.9	0.34	1.65	3	0.42	0.46	15.96
PDGFRB	59.97	71.85	1.02	0.77	0.39	328.19	384.37	2.12	2.78	2.33	0.16	26.06
PDGFRL	25.77	7.77	0.83	1.54	0.15	85.21	17.09	1.54	2.18	0.34	0.46	3.56
PDZRN3	23.74	12.61	0.24	0.86	0.06	50.79	22.8	0.48	1.04	0.2	0.05	1.95
PI15	2.97	28.28	0.16	0.18	0.02	12.52	113.39	0.36	0.24	0.11	0.19	1.49
PLN	0.56	28.54	0.1	0.1	0.02	1.75	131.82	0.22	0.83	0.3	0.06	1.02
PLPP4	19.27	1.02	0.17	0.79	0.07	45.11	1.15	0.24	0.92	0.12	0.06	1.65
PLPPR4	3.44	22.93	0.11	0.07	0.01	6.1	40.96	0.31	0.12	0.04	0.02	0.48
PRELP	13.99	17.07	1.28	0.45	0.1	71.62	64.39	6.09	0.85	0.31	0.2	7.78
PRR16	20.2	26.24	0.24	0.73	0.12	45.01	46.06	0.56	0.82	0.32	0.97	1.15
RASL12	4.54	36.43	0.11	0.15	0.01	9.18	90.07	0.18	0.13	0.01	0.02	1.1
RCAN2	11.78	16.94	4.32	0.55	0.67	20.21	44.43	9.46	1.05	2.44	0.06	6.71
REM1	2.53	25.61	1.02	0.59	0.03	4.84	59.07	2.37	0.93	0.06	0	0.34
RERG	4.54	35.29	0.09	1.66	0.03	9.79	91.82	0.14	2.16	0.09	0.32	0.92
RGS4	19.64	7.01	0.19	0.27	0.09	83.56	13.44	0.45	0.57	0.44	0.21	6.11
RGS5	4.03	78.34	2.07	1.01	0.25	34.79	2916.49	7.3	4.27	1.38	4.86	1.45
RUNX1T1	18.11	10.7	4.22	0.17	0.04	50.33	26.08	12.95	0.33	0.28	0.02	0.66
SCG5	24.1	3.57	0.86	1.1	0.35	113.57	6.69	1.45	2.08	1.28	0.89	3.33
SEMA5A	12.81	29.43	0.17	4.88	0.2	25.95	63.75	0.29	6.31	0.41	0.89	2.09
SEPT4	13.28	66.24	0.84	0.69	0.27	25.96	286.98	2.21	0.94	0.93	0.55	3.36
SFRP2	72.43	4.46	2.26	1.37	0.28	1120.61	24.3	5.51	3.43	2.15	0.02	99.22
SFRP4	15.34	1.53	0.61	0.21	0.11	278.2	4.97	1.7	0.51	1	0.06	9.49
SLC38A11	0.25	23.82	0.01	0.02	0.15	0.38	94.87	0.04	0.07	0.59	0.08	0.52
SLC7A2	0.91	15.41	0.17	4.6	0.1	1.55	41.74	0.44	8.69	0.28	0.74	1.8
SMOC2	3.58	53.12	0.05	0.3	0.02	8.31	234.32	0.12	0.53	0.09	0.26	8.87
SOD3	43.4	84.46	2.76	0.7	0.1	256.03	1102.59	6.21	1.6	0.63	0.02	2.54
SPON1	21.72	2.29	0.77	2.42	0.88	51.6	3.76	1.61	3.36	3.58	0.68	2.32
SULF1	41.88	25.48	1.38	2.35	0.13	157.62	55.05	4.54	3.5	0.5	0.77	46.23
SUSD2	3.66	19.75	0.26	0.73	0.07	7.91	42.95	0.68	1.06	0.16	0.87	2.01
TBX2	9.35	35.92	0.12	0.2	0.03	19.28	100.4	0.39	0.36	0.12	0.19	2.38
TBX2-AS1	4.39	27.52	0.02	0.16	0.01	8.88	74.22	0.03	0.22	0.01	0.97	1.18
TCEAL7	15.02	14.14	0.27	0.14	0.04	27.84	26.86	0.36	0.33	0.12	0	1.64
TDO2	22.53	21.27	0.4	0.74	0.06	159.16	86.34	1.24	1.44	0.41	0.09	4.28
TEX41	2.06	26.37	0.12	0.64	0.03	3.73	64.8	0.28	0.71	0.07	1.88	1.63
TMEM119	15.37	4.59	0.2	0.11	0.16	32.82	6.19	0.33	0.33	0.61	0.48	2.92
TMEM158	21.85	2.93	1.96	2.61	0.32	70.09	3.74	4.76	3.08	1.02	0.55	2.6
TMEM47	19.24	37.45	3.18	1.93	0.09	43.02	98.1	8.08	2.88	0.31	0.12	5.31
TRPC6	1.28	35.54	3.66	0.13	0.16	3.13	84.55	7.45	0.44	0.25	0.25	1.45
TWIST2	68.97	9.94	1.6	3.16	0.28	508.83	17.79	3.43	4.26	1.39	1.37	2.77
VGLL3	16.99	10.19	0.2	0.4	0.05	40.65	15.09	0.28	0.48	0.26	2.29	0.64
VSTM4	19.83	15.8	3.18	3.32	0.56	44.75	28.19	7.17	5.55	1.9	0.08	4.35
WFDC1	2.58	49.3	0.79	0.19	0.07	6.59	235.66	1.72	0.43	0.27	0.19	2.71
WISP1	35.54	3.57	0.4	1.51	0.08	104.06	6.46	0.73	3.14	0.29	0.06	4.75
WNT2	27.59	1.02	0.24	0.24	0.04	84.67	1.99	0.49	0.47	0.14	0	3.72
WNT6	0.52	15.92	0.05	1.41	0.2	1.33	51.54	0.14	2.01	0.51	0.53	0.18
ZNF469	17.92	7.13	0.6	0.26	0.44	40	8.96	1.2	0.51	1.15	0.07	0.44

## Sheet: PAAD
Supplementary Table S10. CAF-specific genes for pancreatic adenocarcinoma (PAAD)
The table shows the percentage of gene expression and the average gene expression in various cell types for single cell RNA-seq data, as well as the median gene expression (in TPM) in cancer cell lines according to the Cancer Cell Line Encyclopedia (CCLE) and The Cancer Genome Atlas (TCGA) data.
	scRNA-seq data of PAAD										CCLE and TCGA data		scRNA-seq data of normal pancreas (Human Protein Atlas)
Gene_name	Percent_Fibroblasts (Tumor)	Percent_Myofibroblasts_Mural_cells (Tumor)	Percent_Endothelial_cells (Tumor)	Percent_Cancer_cells (Tumor)	Percent_Immune_cells (Tumor)	Average_expression_Fibroblasts (Tumor)	Average_expression_Myofibroblasts_Mural_cells (Tumor)	Average_expression_Endothelial_cells (Tumor)	Average_expression_Cancer_cells (Tumor)	Average_expression_Immune_cells (Tumor)	Median_TPM_CCLE	Median_TPM_TCGA	Percent_pancreatic endocrine cells (Pancreas_HPA)	Percent_ductal cells (Pancreas_HPA)	Percent_smooth muscle cells (Pancreas_HPA)	Percent_exocrine glandular cells (Pancreas_HPA)	Percent_macrophages (Pancreas_HPA)	Percent_mixed cell types (Pancreas_HPA)	Percent_endothelial cells (Pancreas_HPA)	Percent_monocytes (Pancreas_HPA)	Average_expression_pancreatic.endocrine.cells (Pancreas_HPA)	Average_expression_ductal.cells (Pancreas_HPA)	Average_expression_smooth.muscle.cells (Pancreas_HPA)	Average_expression_exocrine.glandular.cells (Pancreas_HPA)	Average_expression_macrophages (Pancreas_HPA)	Average_expression_mixed.cell.types (Pancreas_HPA)	Average_expression_endothelial.cells (Pancreas_HPA)	Average_expression_monocytes (Pancreas_HPA)
ABCA8	21.4	7.83	2.22	0.9	0.07	70.64	11.94	1.84	2.06	0.1	0.1	8.48	0	0	2.12	0	0	0	0	0	0	0	1.06	0	0	0	0	0
ACTG2	8.9	20.74	0.74	1.88	0.61	36.18	242.39	0.41	9.48	0.76	0.21	16.95	0	0	5.3	0	0	0.18	0	0	0	0	3.87	0	0	0.1	0	0
BOC	23.8	6.91	2.22	0.41	0.27	56.24	9.07	1.52	5.71	0.36	0.21	24.34	0.32	0.2	21.2	0	0	2.4	0	0	0.32	0.05	11.48	0	0	0.89	0	0
CNTN1	16.98	0.46	0	0.44	0.61	38.47	0.11	0	0.64	1.35	0.17	7.52	0.75	0.07	3.18	0	0	0.37	0	0	0.6	0.01	8.17	0	0	0.17	0	0
DIO2	22.05	3.23	2.22	1.59	0.34	71.56	5.64	2.39	2.56	1.19	0.38	7.3	1.5	0	3.53	0	0	0	0	0	1.03	0	1.7	0	0	0	0	0
EGFL6	2.4	46.54	4.44	0.34	0.27	5.86	251.72	8.6	0.47	0.48	0	1.61	0	0	0	0	0	0	0	0	0	0	0	0	0	0	0	0
FHL5	2.46	18.89	4.44	0.07	0	3.23	35.91	4.99	0.03	0	0	4	0	0	0	0	0	0	0	0	0	0	0	0	0	0	0	0
GAS1	25.82	4.15	4.44	0.92	0.96	76.29	15.09	4.43	1.51	1.42	0.05	15.3	0.32	1.2	12.37	0.64	0	3.69	0	0	0.09	0.55	4.61	0.23	0	1.58	0	0
GPC6	15.12	17.97	4.44	0.85	0.48	27.34	31.55	1.93	1.1	0.8	0.05	5.97	0.11	0.73	43.82	0	0	4.24	0	0	0.02	0.34	47.9	0	0	3.26	0	0
GSTM5	18.5	5.07	2.22	0.34	0.2	38.18	6.34	1.05	0.29	0.39	0.05	11.22	0	0.07	14.84	0	0	1.11	0	0	0	0.04	3.82	0	0	0.27	0	0
GXYLT2	15.99	0.92	0.74	0.51	0.27	27.83	0.64	0.24	0.47	0.38	0.28	5.56	1.07	0.2	13.43	2.24	0	4.24	0	0	0.69	0.11	13.04	0.48	0	1.58	0	0
HAND2	15.78	8.29	1.48	0.39	0.07	29.84	12.18	1.69	0.71	0.06	0.03	13.09	0	1.13	27.92	0.96	0	0.55	0	0	0	0.54	23.76	0.25	0	0.14	0	0
ITGA11	21.4	2.76	0.74	0.46	0.75	47.7	4.11	0.3	1.03	1.54	0.17	10.4	0.21	0.6	34.98	0	0	0.37	0	0	0.07	0.76	22.14	0	0	0.13	0	0
LAMA2	19.38	2.3	1.48	0.69	0.14	45.31	3.74	1.14	0.63	0.38	1.07	16.86	1.5	3	25.44	0.32	0	2.58	0	0	0.5	1.13	12.42	0.05	0	0.59	0	0
LMOD1	14.68	27.19	3.7	0.34	0.14	24.52	66.72	2.14	0.36	0.26	0.09	13.33	0	0	9.54	0.96	0	0.18	0	0	0	0	5.28	0.23	0	0.04	0	0
MRGPRF	9.66	18.43	1.48	0.46	0.14	15.24	36.88	1.8	0.42	0.3	0.12	7.4	0.11	0	15.55	0	0	0.18	0	0	0.02	0	12.27	0	0	0.06	0	0
NEGR1	19.6	2.3	0	0.64	0.48	41.7	3.31	0	1.14	0.55	0.31	5.34	0.64	4.8	16.25	0	0	0.37	0	0	0.31	2.72	5.83	0	0	0.12	0	0
NTM	38.48	4.15	4.44	1.22	0.68	115.59	8.65	12.74	3.29	0.91	0.13	19.09	0.11	1.33	45.94	0	0	0.74	0	0	0.03	0.49	63.08	0	0	0.23	0	0
OGN	17.63	2.3	2.22	0.39	0.34	53.38	13.19	1.01	0.33	0.48	0.04	19.73	0	0	0	0	0	0	0	0	0	0	0	0	0	0	0	0
OMD	25.44	1.38	0.74	0.41	0.82	78.35	2.43	2.1	0.83	2.1	0.01	6.97	0	0	0	0	0	0	0	0	0	0	0	0	0	0	0	0
PCDH18	13.86	19.82	2.96	0.3	0.14	26.72	30.57	3.07	0.35	0.18	0.06	7.08	0	0	15.19	0	0	0	0	0	0	0	7.69	0	0	0	0	0
PCDH9	18.23	6.91	2.96	2.27	0.07	36.78	9.75	2.41	3.49	0.04	0.13	0.9	0.21	3.06	26.86	0	0	0.74	0	0	0.14	2.34	27.45	0	0	0.2	0	0
PDZRN3	15.45	7.83	2.22	0.62	0.27	29.6	11.44	10.7	0.89	0.32	0.02	12.39	0.43	0	19.08	0.96	0	2.03	0	0	2.25	0	6.7	0.18	0	0.86	0	0
PLN	9.55	34.56	2.96	0.57	0.27	22.53	172.64	1.79	0.94	0.35	0.03	7.07	0.11	0.07	7.07	0	0	0.18	0	0	0.02	0.03	4.61	0	0	0.03	0	0
SCARF2	21.18	7.83	3.7	0.97	0.82	47.19	9.27	2.39	1.71	0.98	0.48	13.15	0	0	2.47	0	0	0	0	0	0	0	1.96	0	0	0	0	0
SGCD	16.7	6.91	1.48	0.39	0.34	27.93	10.16	1.22	1.14	0.87	0	4.94	0	0.2	39.58	0	0	0.37	0	0	0	1.29	33.69	0	0	0.08	0	0
SLIT2	22.93	4.61	4.44	1.45	0.55	53.8	10.42	3.81	1.41	0.6	0.49	7.91	0.32	3.33	18.73	0.96	0	0.74	0	0	0.13	1.6	4.66	0.3	0	0.15	0	0
SVEP1	16.81	3.23	2.96	0.62	0.34	41.17	5.52	16.46	1.04	0.34	0.09	4.76	0	2	4.24	0.32	0	0.55	0	0	0	0.77	2.45	0.07	0	0.15	0	0
TCF21	24.02	16.59	3.7	0.46	0.2	52.63	33.09	5.61	0.69	0.45	0.03	3.83	0	0.07	26.5	0	0	0.18	0	0	0	0.02	15.5	0	0	0.03	0	0
ZFHX4	17.58	5.99	4.44	0.51	0.27	37.3	7.35	4.36	1.19	0.7	0.14	0.89	0	0.27	21.2	0	0	0	0	0	0	0.19	6.57	0	0	0	0	0

## Sheet: GINET
Supplementary Table S11. CAF-specific genes for head and gastrointestinal neuroendocrine cancer (GI-NET)
The table shows the percentage of gene expression and the average gene expression in various cell types for single cell RNA-seq data, as well as the median gene expression (in TPM) in cancer cell lines according to the Cancer Cell Line Encyclopedia (CCLE) and The Cancer Genome Atlas (TCGA) data.
	scRNA-seq data of GI-NET										scRNA-seq data of normal small intestine (Human Protein Atlas)
Gene_name	Percent_Fibroblasts (Tumor)	Percent_Myofibroblasts_Mural_cells (Tumor)	Percent_Endothelial_cells (Tumor)	Percent_Cancer_cells (Tumor)	Percent_Immune_cells (Tumor)	Average_expression_Fibroblasts (Tumor)	Average_expression_Myofibroblasts_Mural_cells (Tumor)	Average_expression_Endothelial_cells (Tumor)	Average_expression_Cancer_cells (Tumor)	Average_expression_Immune_cells (Tumor)	Percent_proximal enterocytes (Small intestine_HPA)	Percent_intestinal goblet cells (Small intestine_HPA)	Percent_undifferentiated cells (Small intestine_HPA)	Percent_paneth cells (Small intestine_HPA)	Average_expression_proximal.enterocytes (Small intestine_HPA)	Average_expression_intestinal.goblet.cells (Small intestine_HPA)	Average_expression_undifferentiated.cells (Small intestine_HPA)	Average_expression_paneth.cells (Small intestine_HPA)
ABCA8	17.91	9.38	0	1.2	0	92.77	21.87	0	5.5	0	0	0	0	0	0	0	0	0
ADAMTSL3	32.09	9.38	0.69	3.1	0	159.56	18.3	1.12	8.31	0	0	0	0	0	0	0	0	0
ADGRD1	15.3	6.25	0	0.34	0	53	20.08	0	1.95	0	0	0	0.47	0	0	0	0.28	0
ADH1B	32.46	18.75	0.69	1.55	0	285.97	104.85	3.14	3.88	0	0	0	0	0	0	0	0	0
ANGPT1	1.12	15.62	0	0	0	3.45	36.1	0	0	0	0	0	0.23	0	0	0	0.13	0
ANGPTL2	19.03	12.5	4.83	0.86	0	86.05	29.27	16.26	2.52	0	0	0	0	0	0	0	0	0
ANO1	8.21	18.75	0.69	0.52	0	40.67	63.33	1.08	1.15	0	0	1.82	0.23	0	0	2.96	0.1	0
AOC3	13.81	31.25	0	0.52	0	59.35	102.53	0	1.95	0	0.04	0.36	0.16	0	0.08	0.12	0.06	0
ARHGEF17	8.21	21.88	0.69	1.38	0	27.88	91.64	8.6	3.14	0	0	0	0.31	0	0	0	0.34	0
ARHGEF25	10.45	21.88	0.69	1.38	0	41.56	89.1	3.19	2.86	0	0	0	0	0	0	0	0	0
ATP1A2	0	31.25	1.38	0.86	0	0	131.05	3.82	4.45	0	0	0	0	0	0	0	0	0
AVPR1A	0.37	21.88	0.69	0.34	0	1.15	83.31	1.28	0.25	0	0	0	0	0	0	0	0	0
BGN	74.63	68.75	4.83	4.99	0	920.55	561.13	20.39	27.06	0	0	0	0	0	0	0	0	0
BICC1	22.01	3.12	0	0.86	0	107.54	13.9	0	4.18	0	0	0	0	0	0	0	0	0
BMP8A	6.72	18.75	0	1.89	0	37.03	50.12	0	4.85	0	0	0	0	0	0	0	0	0
C1S	75.37	56.25	2.76	3.96	0	715.36	442.29	7.18	23.14	0	0	0	0	0	0	0	0	0
CCL19	1.49	18.75	0	0.69	0	30.26	874.56	0	2.67	0	0	0	0	0	0	0	0	0
CCL21	0.75	21.88	0	0.69	0	2.42	185.44	0	21.2	0	0	0	0	0	0	0	0	0
CDH11	41.04	6.25	0.69	0.69	0	273.78	16.38	1.03	3.44	0	0	1.09	0.23	0	0	1.23	0.15	0
CERCAM	20.15	9.38	0.69	1.72	0	89	28.12	1.36	2.6	0	0	0	0	0	0	0	0	0
CLMP	18.28	0	0	0.69	0	85.12	0	0	1.77	0	0.02	0.73	0.93	0	0.03	1.37	0.61	0
CNN1	15.3	25	0.69	1.55	0	86.68	115.6	1.47	5.33	0	0	0	0	0	0	0	0	0
COL10A1	22.76	0	0	1.03	0	154.71	0	0	2.27	0	0	0	0	0	0	0	0	0
COL12A1	34.33	25	3.45	1.2	0	170.21	88.61	14.87	5.75	0	0	0	0	0	0	0	0	0
COL5A1	20.9	28.12	1.38	1.55	0	90.3	89.12	3.74	8.66	0	0	0	0	0	0	0	0	0
COL5A2	30.6	40.62	2.76	4.3	0	147.04	147.32	6.12	17.91	0	0.04	0	0	0	0.05	0	0	0
COL5A3	2.99	18.75	1.38	0.34	0	7.11	66.18	1.82	3.84	0	0.09	0	0	0	0.14	0	0	0
COL6A3	54.85	71.88	2.76	3.1	0	454.66	557.31	7.58	18.22	0	0	0	0	0	0	0	0	0
COL8A1	48.51	15.62	4.83	2.75	0	337.25	51.11	19.92	11.59	0	0	0	0	0	0	0	0	0
COLEC11	9.7	18.75	0	0.17	0	45.3	46.02	0	0.43	0	0	0	0	0	0	0	0	0
COPZ2	18.28	0	3.45	0.52	0	87.13	0	5.66	0.66	0	0.04	0.36	0.31	0	0.07	0.54	0.26	0
CRABP2	19.03	3.12	0.69	0.69	0	89.97	7.12	0.92	2.08	0	0.07	0	0.31	0	0.11	0	0.11	0
CRYAB	20.9	15.62	0	4.3	0	102.68	65.93	0	96.19	0	0	0	0	0	0	0	0	0
CTSK	45.9	21.88	0.69	2.41	0	251.54	52.17	1.26	9.58	0	0.57	1.09	1.09	1.82	0.69	1.62	0.7	4.08
DAAM2	3.73	15.62	2.07	1.2	0	11.1	41.95	4.55	2.58	0	0	0	0	0	0	0	0	0
DIO2	44.03	15.62	0.69	0.52	0	577.11	91.07	5.43	2.5	0	0	0	0	0	0	0	0	0
DPT	32.46	3.12	0	1.2	0	605.28	15.43	0	8.18	0	0	0	0	0	0	0	0	0
ECM2	27.99	31.25	0.69	0.86	0	155.09	142.78	0.74	14.12	0	4.68	0.36	1.78	0	6.2	1	1.08	0
EDNRA	20.9	46.88	1.38	0.17	0	74.75	154.06	1.77	0.67	0	0	0	0	0	0	0	0	0
EFEMP1	39.18	6.25	1.38	1.03	0	371.74	20.09	15.05	4.61	0	0	0	0	0	0	0	0	0
EFHD1	9.33	18.75	0.69	0.69	0	37.24	76.59	2.05	1.28	0	0.02	0.36	0.08	0	0.01	0.1	0.04	0
EPHA3	27.61	15.62	0.69	0.34	0	137.89	40.12	2.72	2.95	0	0	0	0	0	0	0	0	0
FAM13C	9.7	31.25	3.45	0.86	0	34.49	130.64	10.55	3.46	0	0	0	0	0	0	0	0	0
FAM162B	3.36	34.38	3.45	2.24	0	10.24	145.96	15.25	8.42	0	0	0	0	0	0	0	0	0
FBLN1	57.84	25	0.69	1.72	0	512.37	126.22	1.31	7.3	0	0	0	0	0	0	0	0	0
FHL5	0.75	34.38	0	0	0	2.42	130.8	0	0	0	0	0	0	0	0	0	0	0
FIBIN	31.72	3.12	0	1.38	0	216.5	15.43	0	8.69	0	0	0	0	0	0	0	0	0
GJC1	1.12	28.12	3.45	1.55	0	4.06	101.25	15.35	7.57	0	0	0	0	0	0	0	0	0
GLI1	18.28	6.25	1.38	0.52	0	71.89	22.55	4.67	0.62	0	0	0	0	0	0	0	0	0
GLT8D2	20.52	12.5	4.14	2.24	0	81.14	46.89	22.06	8.73	0	0	0	0	0	0	0	0	0
GPC6	9.33	25	0.69	0.17	0	36.75	96.51	0.74	0.84	0	0	0.36	0.23	0	0	0.38	0.13	0
GSTM5	15.3	3.12	1.38	0.17	0	74.53	3.92	4	0.35	0	0.07	0.36	0.39	0	0.06	0.57	0.33	0
HOXC9	6.72	18.75	0	0.17	0	18.59	73.25	0	0.82	0	0.2	0	0	0	0.28	0	0	0
HRC	0.75	21.88	0	0	0	3.18	68.5	0	0	0	0.22	1.46	0.7	0	0.26	0.84	0.46	0
HSPB2	7.09	18.75	0	0.69	0	20.19	40.89	0	2.63	0	0	0	0	0	0	0	0	0
HSPB6	29.1	25	0.69	0.86	0	134.6	105.99	5.26	4.03	0	0	0	0	0	0	0	0	0
HTRA3	20.15	3.12	2.07	1.03	0	99.82	4.54	3.87	7.81	0	0	0	0	0	0	0	0	0
ISLR	29.1	3.12	2.07	1.72	0	198.29	15.43	5.25	9.97	0	0	0	0	0	0	0	0	0
KCNE4	18.66	28.12	1.38	3.27	0	71.26	269.74	3.45	8.47	0	0	0	0	0	0	0	0	0
KCNJ8	9.33	46.88	0.69	0.69	0	46.3	260.75	1.51	1.72	0	0	0	0	0	0	0	0	0
LMOD1	8.58	31.25	0.69	0.86	0	35.94	140.79	1.03	8.08	0	0	0	0	0	0	0	0	0
LOXL1	15.67	0	0	1.38	0	58.22	0	0	7.96	0	0.15	1.09	3.1	0	0.16	1.02	1.35	0
LZTS1	4.48	37.5	0	0.52	0	14.82	135.84	0	2	0	0	0	0	0	0	0	0	0
MAP3K7CL	1.49	21.88	2.76	2.58	0	9.7	134.08	5.11	6.89	0	2.02	2.92	3.72	1.82	2.59	4.41	2.45	4.45
MOXD1	17.54	0	0	0.86	0	86.7	0	0	5.02	0	0	0	0	0	0	0	0	0
MRVI1	8.58	25	0.69	0.69	0	52.42	82.74	2.06	3.19	0	0	0	0	0	0	0	0	0
MSC	8.96	18.75	1.38	0.86	0	35.51	68.88	10.14	1.82	0	0	0	0	0	0	0	0	0
MUSTN1	2.24	25	0	0.69	0	16.95	161.83	0	1.21	0	0	0	0	0	0	0	0	0
MXRA5	19.78	9.38	1.38	0.86	0	98.48	20.73	4.67	3.89	0	0.04	0	0.08	0	0.05	0	0.16	0
NGF	1.87	15.62	0	0.34	0	8.36	79.79	0	1.7	0	0	0	0	0	0	0	0	0
NRXN2	17.91	9.38	0	1.2	0	70.23	13.05	0	7.17	0	1.96	0.73	0.62	1.82	2.75	1.11	0.4	2.56
OLFML1	11.94	15.62	0	0.17	0	46.98	46.21	0	0.77	0	0	0	0	0	0	0	0	0
OMD	53.36	6.25	0	2.24	0	568.91	19.98	0	10.53	0	0	0	0	0	0	0	0	0
PCDH7	15.3	0	4.14	0.34	0	58.39	0	17.1	1.07	0	0	0	0	0	0	0	0	0
PCDH9	9.33	18.75	0	1.38	0	38.1	94.43	0	6.39	0	0	0.36	0.62	0	0	0.77	0.47	0
PDE8B	1.49	21.88	0	1.03	0	5.93	75.7	0	2.66	0	0.09	1.82	3.72	0	0.09	1.61	2.35	0
PDGFRA	34.7	6.25	0.69	1.89	0	208.27	19.98	1.57	6.98	0	0	0	0	0	0	0	0	0
PDGFRB	25.37	62.5	3.45	1.72	0	135.04	384.95	16.89	12.86	0	0.11	0.73	0.39	0	0.14	1.12	0.12	0
PLEKHH2	24.63	15.62	0	3.1	0	127.94	59.13	0	7.69	0	0.13	0.36	1.94	0	0.15	0.91	1.15	0
PODN	23.51	12.5	0	0.52	0	104.26	29.45	0	1.97	0	0.07	0	0	0	0.09	0	0	0
PTGDS	18.28	6.25	4.14	0.69	0	338.58	14.96	36.03	1.46	0	0	0	0	0	0	0	0	0
PTHLH	15.67	3.12	1.38	0.34	0	77.56	14.24	4.76	2.79	0	0	0	0	0	0	0	0	0
RAB23	9.7	18.75	0.69	3.1	0	37.01	32.54	1.8	5.69	0	0.31	0	1.24	0	0.43	0	0.66	0
RASGRP2	5.6	34.38	2.76	1.38	0	21.13	170.15	6.49	6.51	0	0.15	0.36	0.47	0	0.24	0.31	0.22	0
RASL12	4.85	25	0	0.69	0	14.9	105.42	0	3.77	0	0.22	0	0.62	0	0.3	0	0.54	0
REM1	4.85	25	1.38	0.17	0	18.58	145.68	1.77	1.16	0	0	0	0	0	0	0	0	0
RERG	23.88	25	0	1.2	0	118.05	161.05	0	8.39	0	0	0	0	0	0	0	0	0
S1PR3	10.07	18.75	0.69	0.86	0	39.2	102.35	2.06	1.32	0	0	0	0	0	0	0	0	0
SCN4B	3.73	31.25	0.69	0.86	0	12.16	163.8	0.97	2.31	0	0	0	0	0	0	0	0	0
SCN7A	30.97	0	0.69	1.72	0	179.67	0	0.97	13.55	0	0	0	0	0	0	0	0	0
SEMA5B	0	25	0	0.34	0	0	73.41	0	0.71	0	0	0	0	0	0	0	0	0
SERPINE2	41.79	6.25	4.83	2.75	0	490.25	35.51	26.9	22.4	0	0.77	1.46	1.16	1.82	1.29	2.18	0.67	5.18
SFRP2	30.97	6.25	0	0.52	0	426.41	15.55	0	1.23	0	0	0	0	0	0	0	0	0
SFRP4	74.63	9.38	0	3.96	0	1865.53	43.09	0	50.68	0	0.02	0	0.16	0	0.03	0	0.04	0
SGCE	30.6	37.5	4.83	3.61	0	149.7	140.66	21.97	12.9	0	0	0	0	0	0	0	0	0
SGIP1	9.33	34.38	3.45	0.69	0	32.24	211.48	14.23	4.72	0	0	0	0	0	0	0	0	0
SLIT2	24.63	0	0	0.34	0	138.44	0	0	0.85	0	0	0	0.23	0	0	0	0.19	0
SNX31	0	18.75	0	0.17	0	0	129.75	0	0.16	0	0	0	0	0	0	0	0	0
SOD3	25.37	37.5	0.69	1.89	0	125.39	169.17	1.28	8.32	0	0	0	0	0	0	0	0	0
SRPX	17.91	15.62	2.07	1.89	0	114.46	41.58	5.27	9.26	0	0.18	4.01	0.23	0	0.26	10.68	0.09	0
SRPX2	15.3	3.12	0	0.34	0	73.81	5.5	0	0.96	0	0	0	0	0	0	0	0	0
SVEP1	20.52	9.38	0	0.17	0	108.99	40.55	0	0.55	0	0	0	0.39	0	0	0	0.2	0
TCF21	36.57	18.75	1.38	1.03	0	223.2	90.2	7.3	4.87	0	0	0	0	0	0	0	0	0
THBS4	33.21	21.88	0.69	1.72	0	324.77	262.46	7.31	10.15	0	0	0	0	0	0	0	0	0
VASN	7.46	28.12	0.69	2.07	0	28.4	108.93	2.91	5.04	0	0.07	0.73	0.47	1.82	0.15	0.33	0.43	1.39
ZFHX4	22.01	9.38	0.69	1.38	0	105.96	33.83	1.31	7.35	0	0	0	0	0	0	0	0	0

## Sheet: LSCC
Supplementary Table S12. CAF-specific genes for laryngeal squamous cell carcinoma (LSCC)
The table shows the percentage of gene expression and the average gene expression in various cell types for single cell RNA-seq data, as well as the median gene expression (in TPM) in cancer cell lines according to the Cancer Cell Line Encyclopedia (CCLE) and The Cancer Genome Atlas (TCGA) data.
	scRNA-seq data of LSCC
Gene_name	Percent_Fibroblasts (Tumor)	Percent_Myofibroblasts_Mural_cells (Tumor)	Percent_Endothelial_cells (Tumor)	Percent_Cancer_cells (Tumor)	Percent_Immune_cells (Tumor)	Average_expression_Fibroblasts (Tumor)	Average_expression_Myofibroblasts_Mural_cells (Tumor)	Average_expression_Endothelial_cells (Tumor)	Average_expression_Cancer_cells (Tumor)	Average_expression_Immune_cells (Tumor)
ABCC9	3.54	31.53	0.41	1.23	0.24	9.22	182.45	1.94	2.26	1.31
ADAMTS12	16.54	18.92	0	0.25	0.08	52.4	75.53	0	0.68	0.76
ADAMTS14	9.84	15.32	0.41	0.62	0.34	22.58	73.33	0.46	1.7	1.11
ADAMTS2	55.91	27.03	0.41	1.2	0.53	285.5	124.45	0.46	2.43	2.38
ANGPT1	11.42	16.22	0.41	1.65	0.18	33.22	70.71	0.64	3.14	0.66
AOC3	0.39	22.52	3.32	0.31	0.14	2.07	101.12	14.72	0.54	0.65
ARHGAP42	8.66	20.72	2.9	1.4	0.24	21.81	79.83	5	2.43	0.98
ARHGEF17	10.24	39.64	2.07	3.27	0.65	36.61	245.09	10.64	7.44	3.21
ASPN	46.06	40.54	0	1.48	0.51	569.57	338.91	0	2.87	2.21
AVPR1A	0	20.72	0	0.11	0.08	0	84.08	0	0.13	0.29
BICC1	33.46	2.7	0	0.25	0.12	109.94	4.73	0	0.52	0.65
CACNA1H	0.79	20.72	0.41	0.48	0.12	1.47	104.55	1.88	1.39	0.63
CCDC102B	2.76	36.04	1.24	0.25	0.75	7.67	237.54	3.53	0.41	1.73
CD248	28.74	36.04	1.24	0.08	0.22	121.39	207.98	2.57	0.11	0.86
CDH11	48.82	28.83	4.15	1.68	0.26	226.06	134.18	8.04	2.5	1.17
CDH6	1.18	41.44	0.41	0.17	0.1	2.38	207.74	0.95	0.38	0.49
CHRD	8.66	16.22	0	0.22	0.08	25.41	80.81	0	0.27	0.28
COL10A1	44.49	0.9	0.41	0.59	0.28	400.02	2.51	3.16	1.18	1.17
COL11A1	21.65	0	0.41	0.87	0.2	138.28	0	0.52	1.64	0.8
COL14A1	12.99	61.26	0.41	0.62	0.18	69.04	468.84	0.64	1.56	0.98
COL5A3	19.69	43.24	0	3.21	0.34	88.46	276.69	0	5.93	1.54
COL8A1	59.84	0.9	0.41	0.64	0.38	549.32	1.6	0.48	0.96	1.31
COLEC12	27.17	1.8	1.24	0.56	0.93	113.11	8.07	1.71	1.02	2.94
COX4I2	0	36.04	0.41	0.14	0.08	0	169.85	0.95	0.24	0.48
CPXM1	30.31	17.12	0	0.31	0.34	126.84	81.61	0	0.69	1.67
CREB3L1	26.38	1.8	0.83	1.34	0.2	93.99	13.84	2.91	2.83	1.74
CST1	18.11	1.8	0	0.45	0.43	609.66	23.27	0	0.88	1.89
DAAM2	8.66	21.62	0.83	1.06	0.16	20.8	88.14	1	1.99	0.74
DIO2	73.62	3.6	0.41	1.57	0.53	1141.56	9.62	1.24	3.69	2.14
DMD	2.76	29.73	2.49	3.13	0.67	5.56	129.74	5.75	5.47	2.44
DNM1	18.9	0	0.41	4.33	0.53	55.45	0	1.88	10.68	2.84
DPT	35.43	0	0	0.56	0.2	198.45	0	0	0.86	0.94
ECM2	17.72	36.04	0	0.64	0.08	65	180.64	0	0.85	0.45
EDNRA	20.47	48.65	0.83	3.49	0.4	62.39	347.28	1.83	7.04	1.71
EFEMP2	38.19	18.92	3.73	1.85	0.65	129.47	59.04	8.79	4.53	2.59
EFHD1	1.57	23.42	0.83	0.28	0.12	5.92	123.24	1.31	0.44	0.69
EGFL6	14.57	57.66	0.41	1.2	0.34	63.69	578.46	0.48	2.54	1.91
EGFLAM	1.18	38.74	0	0.17	0.06	3.75	206.28	0	0.29	0.78
ELN	27.95	0.9	4.98	2.57	0.18	141.14	2.85	30.17	5.97	0.8
EMILIN1	26.38	9.01	0.41	0.28	0.67	82.47	37.01	0.48	0.42	1.36
ENPEP	2.76	32.43	0	0.34	0.1	11.84	173.58	0	0.72	0.63
FAM162B	0.39	22.52	0.41	0.14	0.02	1.9	100.7	0.48	0.38	0.07
FMO3	3.54	17.12	0	0.31	0.08	17.93	63.5	0	0.51	0.46
FMOD	20.08	35.14	0	0.75	0.12	74.65	206.27	0	1.44	0.56
FNDC1	19.29	0	0	0.17	0.06	77.78	0	0	0.41	0.24
FOXF1	8.66	16.22	4.98	0.2	0.08	27.22	62.16	17.19	0.34	0.5
FOXS1	1.18	23.42	1.24	0.08	0	1.73	95.61	1.09	0.15	0
FRZB	2.36	52.25	0.83	0.48	0.2	10.26	427.94	2.54	1.1	1.14
GAS1	33.86	2.7	0.41	2.1	0.24	163.27	7.2	0.32	3.64	0.96
GLIS2	18.5	9.01	4.56	2.68	0.43	73.57	43.6	11.11	6.23	2.5
GLT8D2	24.8	9.01	4.98	0.2	0.1	80.88	29.08	10.97	0.35	0.44
GPC6	21.26	6.31	0.41	1.15	0.3	62.71	15.73	0.64	2.15	1.21
GUCY1A2	6.3	26.13	0	0.45	0.12	26.72	114.25	0	1.17	0.66
GUCY1A3	15.35	36.94	0.41	1.57	0.18	74.03	214.44	1.93	3.9	0.94
GUCY1B3	6.3	37.84	0.83	1.31	0.18	18.93	205.36	1.75	3.05	0.86
GXYLT2	21.65	0	0.41	2.29	0.26	67.39	0	0.48	4.49	1
HAS2	18.5	0.9	4.15	1.93	0.45	56.48	3.84	12.57	3.85	1.74
HEY2	2.36	18.02	2.9	0.78	0.1	12.06	72.22	10.22	1.62	0.31
HEYL	3.94	20.72	0	0.28	0.16	13.99	99.46	0	0.59	0.69
HIGD1B	0	35.14	0	0.08	0.04	0	176.59	0	0.1	0.34
HTRA3	44.49	7.21	2.49	1.93	0.3	313.65	25.88	3.01	4.29	1.33
ID4	9.06	41.44	0	2.52	0.43	40.1	271.18	0	6.18	2.51
ITGA7	0.79	39.64	0.41	0.45	0.51	0.81	274.45	1.31	0.58	2.27
ITGBL1	34.65	0	0.41	0.48	0.28	177.95	0	0.71	0.86	1.23
KCNE4	4.33	27.03	0.83	1.2	0.38	13.45	171.8	2.15	3.09	2.6
KCNJ8	1.97	31.53	0	0.34	0.06	5.91	162.83	0	0.67	0.25
KIRREL	7.48	17.12	0.41	1.85	0.1	25.2	69.41	0.46	3.37	0.31
KLHL23	2.36	18.92	1.66	3.21	0.69	7.32	65.94	3.81	6.18	2.13
LAMA2	20.87	3.6	0.83	0.56	0.34	72.19	19.67	1.93	0.77	1.18
LGI4	0.79	34.23	0.83	0.48	0.2	2.4	165.04	1.12	1.13	0.86
LINGO1	0.39	26.13	0.83	1.2	0.18	1	133.41	0.92	2.29	0.86
LMOD1	3.94	18.02	0	0.06	0.02	10.51	97.67	0	0.08	0.1
LOX	28.74	0.9	2.49	4.22	0.3	121.06	3.98	5.75	7.81	1.12
LPAR1	20.87	0	0	1.34	0.81	65.46	0	0	2.64	1.96
LRRC15	19.69	0	0	0.25	0.08	80.53	0	0	0.43	0.22
LRRC17	25.59	1.8	0.41	0.39	0.22	270.97	4.98	1.19	0.47	1.09
LSAMP	17.72	0	0	0.75	0.24	63.58	0	0	1.44	1.3
LYPD1	1.97	20.72	0	2.94	0.22	3.82	110.87	0	5.85	0.64
LZTS1	5.91	18.02	0	1.03	0.22	16.37	69.21	0	1.66	1.1
MAP3K7CL	2.36	21.62	2.49	1.45	0.91	5.34	108.13	9.48	2.59	4.43
MEG3	20.08	2.7	0.83	4.7	0.61	82.17	14.35	7.35	15.36	3.53
MFAP4	50.79	3.6	0	0.48	0.16	349.17	44.41	0	0.72	0.66
MFAP5	35.83	0	0	2.24	0.32	262.27	0	0	6.59	1.33
MIR100HG	24.02	0.9	0	2.91	0.18	74.5	4.45	0	6.41	0.98
MME	15.75	0.9	0	2.8	0.4	55.34	6.81	0	5.32	2.15
MMP13	18.9	0	0	1.15	0.26	237.5	0	0	6.9	1.7
MMP3	18.11	0	0.83	3.33	0.32	595.47	0	0.99	8.87	1.15
MOCS1	3.15	23.42	0.83	0.48	0.04	5.32	83.94	1.51	0.8	0.32
MRVI1	10.63	56.76	0.41	0.81	0.24	38.99	377.74	0.64	1.17	1.09
MXRA8	68.11	27.03	0	0.89	0.16	388.94	112	0	1.51	0.89
MYH11	0.39	28.83	1.66	0.64	0.26	0.58	395.37	9.38	1.29	1.06
NDN	26.38	18.02	1.24	0.28	0.77	77.51	70.88	1.34	0.53	2.03
NFASC	0	18.92	0	1.71	0.14	0	78.66	0	2.53	0.76
NKD2	16.14	0	1.66	2.4	0.24	53.17	0	5.33	5.57	1
NTM	48.82	6.31	0.41	0.56	0.2	262.4	21.27	0.31	0.8	0.74
OLFML1	16.54	8.11	0	0.2	0.1	41.16	42.62	0	0.31	0.41
OMD	30.31	0	0	0.14	0.06	126.89	0	0	0.36	0.26
OR51E1	0	27.93	0.83	0.11	0.08	0	160.74	3.19	0.15	0.43
PAMR1	4.72	18.02	0.41	2.26	0.1	11.53	66.94	0.95	4.97	0.61
PAPPA	16.14	5.41	0	1.26	0.12	95.17	15.7	0	2.99	0.63
PCDH18	12.2	24.32	0	0.42	0.1	30.51	109.98	0	0.71	0.49
PCOLCE	61.81	62.16	3.32	1.87	0.89	383.12	423.21	5.22	3.4	4.03
PDE1A	1.97	19.82	0.41	0.2	0.06	4.37	72.73	0.77	0.26	0.25
PDE3A	3.94	22.52	1.24	0.36	0.26	12.33	86.96	2.69	0.82	0.79
PDE5A	5.91	27.03	2.07	0.95	0.04	15.92	123.88	6.52	2.01	0.28
PDGFRL	24.02	0.9	1.24	0.89	0.14	98.13	4.24	1.91	2.32	0.63
PI15	1.57	18.92	0	0.34	0.06	13.68	137.42	0	0.87	0.2
PLAC9	25.2	19.82	4.98	0.92	0.1	94.77	85.8	12	1.53	0.65
PLCE1	1.57	32.43	0.83	4.53	0.73	2.97	189.52	1.3	9.57	3.37
PLN	0.39	15.32	0.41	0	0.06	0.58	65.52	1.28	0	0.4
PLPPR4	6.3	15.32	0.41	0.22	0.08	19.64	90.63	2.26	0.43	0.94
PODN	20.47	3.6	0.41	0.22	0.08	85.79	12.02	0.66	0.45	0.44
PRELP	28.74	14.41	0	1.31	0.34	279.86	74.42	0	2.57	1.37
PRKG1	11.42	20.72	0	0.78	0.1	33.25	75.98	0	1.66	0.52
PRRX1	64.57	57.66	0.41	1.34	0.47	441.66	341.88	1.79	2.08	1.81
RARRES2	70.87	17.12	0.41	1.17	0.34	638.38	61.4	2.01	2.36	1.44
RCN3	37.8	16.22	3.73	0.53	0.57	143.28	78.46	7.22	1.03	1.36
RP11-588K22.2	3.15	16.22	0.83	0.2	0.04	11.75	55.99	1.12	0.36	0.26
S1PR3	9.06	19.82	0.41	1.82	0.38	25.99	72.77	0.48	3.26	1.46
SEMA5A	14.57	32.43	0.41	0.59	0.12	35.47	149.45	1.31	1.26	0.38
SEPT4	6.69	46.85	2.49	1.03	0.89	19.87	197.75	7.32	2.47	4.17
SERPINI1	1.18	20.72	1.66	2.66	0.59	4.49	103.38	4.95	5.13	2.11
SFRP2	63.78	3.6	0	0.89	0.34	799.23	15.31	0	1.65	1.89
SFRP4	44.49	1.8	0	1.76	0.75	1040.17	3.44	0	3.63	4.33
SGCE	11.81	15.32	1.66	2.12	0.2	30.99	47.39	5.98	4	0.93
SGIP1	19.69	14.41	2.9	0.31	0.24	76.82	88.09	7.3	0.54	1.02
SLC38A11	0	16.22	0.83	0.14	0.1	0	84.52	1.11	0.26	0.5
SLC7A2	0.39	25.23	0	0.25	0.04	1.05	109.07	0	0.4	0.16
SLIT3	16.14	41.44	0.83	1.76	0.4	58.64	243.59	1.59	3.28	1.45
SMOC2	3.54	46.85	0.41	0.17	0.1	11.36	359.21	0.4	0.3	0.51
SNED1	16.14	2.7	2.49	0.64	0.34	63.78	5.18	4.13	1.22	1.59
SOD3	23.23	80.18	0.83	1.03	0.22	124.86	1008.9	3.35	1.92	1.04
SPON1	20.87	1.8	0	0.17	0.24	74.33	3.83	0	0.38	1.47
STEAP2	15.75	0	0	3.24	0.32	50.58	0	0	5.67	2.03
STRA6	17.72	0.9	2.07	3.66	0.22	60.02	5.75	8.33	8.72	1.15
SYDE1	12.6	18.92	3.73	2.29	0.26	34.09	90.45	8.2	4.48	1.23
SYNPO2	5.91	52.25	1.24	1.43	0.4	15.31	315.48	3.83	2.57	1.29
TBX2	3.94	54.05	0.83	1.06	0.1	9.33	393.8	2.23	2.42	0.53
TDO2	11.02	18.92	0	0.45	0.18	77.14	83.43	0	0.62	0.62
TGFB3	31.1	9.91	1.66	2.21	0.32	128.57	63.06	4.33	4.37	1.63
TMEM108	1.18	15.32	0	0.45	0.1	2.29	87.81	0	0.77	0.54
TMEM119	28.35	1.8	0	0.11	0.12	87.3	3.26	0	0.16	0.28
TMEM74B	0.39	16.22	4.98	1.23	0.14	4.66	89.05	13.21	2.41	0.57
TMEM98	27.17	9.91	0.41	4.92	0.32	91.05	47.94	0.4	10.4	1.57
TRPC6	0.79	32.43	0.83	0.48	0.3	6.45	205.08	1.01	0.81	0.81
TWIST1	25.98	12.61	0.41	3.41	0.43	101.8	53.38	1.16	6.92	2.6
TWIST2	28.35	0	0	0.59	0.14	125.4	0	0	1.25	0.51
VGLL3	17.72	14.41	0	1.17	0.16	61.14	67.77	0	1.83	0.53
VSTM4	22.05	18.92	3.32	0.87	0.95	70.43	75.84	6.4	1.7	3.64
WFDC1	1.18	27.93	2.49	0.14	0.08	2.05	136.51	4.16	0.18	0.43
WISP1	20.08	1.8	0	0.14	0.1	61.93	7.81	0	0.32	0.63
WNT2	15.75	0	0.41	0.06	0.04	48.76	0	0.74	0.08	0.37
GUCY1A1	19.69	9.01	0.83	0.03	0.49	109.52	32.65	2.78	0.04	1.26
