# Supplementary material for: Deeper insights into transcriptional features of cancer-associated fibroblasts: An integrated meta-analysis of single-cell and bulk RNA-sequencing data
Source: Front Cell Dev Biol. 2022 Oct 3;10:825014. doi: 10.3389/fcell.2022.825014 (PMC9574913; doi:10.3389/fcell.2022.825014)
Supplement: Supplementary file 4 [file Table4.xlsx]

## Sheet: Sheet1
Supplementary Table S13. Comparative analysis of differential gene expression between CAFs and NFs for 3 scRNA-seq datasets
The table lists changes in expression of 412 CAF-specific genes in CAFs compared to NFs for 3 scRNA-seq datasets. 2 genes are not listed in this table because they have a low espression level in the fibroblasts of these 3 datasets.
Gene_name	LogFC_LUAD	Pvalue_LUAD	FDR_LUAD	LogFC_CRC	Pvalue_CRC	FDR_CRC	LogFC_SCC	Pvalue_SCC	FDR_SCC
ABCA6	-0.961917	0.00411461	0.0694988	-2.92853	1.09134e-23	1.49855e-21	-2.09056	2.98362e-07	2.29053e-05
ABCA8	-1.41228	8.21001e-06	0.000638389	-5.6787	1.90461e-21	2.12254e-19	-3.98775	9.39425e-10	1.87259e-07
ABCC9	-0.459131	0.234655	0.693828	0.516854	0.472378	0.625296	-1.73973	0.00296018	0.039803
ACAN	0.244947	0.85915		0.693609	0.542483	0.685369	-0.477749	0.877056
ACKR4	-2.51161	4.3224e-06	0.000394449	-2.12096	0.000111052	0.000708367	0.545233	0.398386	0.75643
ACTG2	1.92234	0.0687399	0.399342	2.56439	4.30181e-05	0.000307567	0.267115	0.904109
ADAM33	-2.2087	3.07955e-07	5.81931e-05	-2.20827	3.81549e-22	4.62035e-20	-0.82759	0.0368874	0.227691
ADAMTS12	1.29416	0.0011799	0.0287663	3.32199	3.96638e-49	6.77765e-46	1.61802	0.000608327	0.0116651
ADAMTS14	1.13662	0.131118		0.221993	0.494574	0.644966	3.2211	0.00197752	0.0289544
ADAMTS2	0.427095	0.337665	0.78162	1.48739	1.95803e-11	5.23697e-10	1.79108	3.55304e-05	0.00122704
ADAMTS8	-1.10493	0.231019	0.689049	1.36939	0.0898864	0.18823	-3.63459	0.0233614	0.17394
ADAMTSL2	1.20565	0.000668482	0.0193919	-0.168988	0.720135	0.821828	0.951851	0.607207
ADAMTSL3	-1.8919	0.000728934	0.0206576	-2.64401	2.03909e-05	0.000159184	-2.30626	0.389912
ADGRD1	-1.91745	2.5069e-05	0.00151812	-2.37945	1.45509e-07	1.85862e-06
ADH1B	-1.65171	0.000389562	0.0129861	-4.83813	1.52669e-07	1.94131e-06	-9.86022	1.32116e-22	3.00221e-19
ANGPT1	-0.137241	0.806098	0.960949	-0.438804	0.211812	0.358357	2.041	0.0260651	0.1844
ANGPTL2	0.911838	0.00369676	0.0645791	0.350339	0.219471	0.36759	0.52429	0.109537	0.430198
ANK2	-0.529706	0.184642	0.628594	-2.50311	9.4301e-13	3.16649e-11	-4.18287	1.08479e-07	9.93987e-06
ANO1	0.0830885	0.860393	0.973727	4.88061	1.18124e-10	2.76503e-09	0.760874	0.311743	0.688573
ANOS1	0.551438	0.43698	0.836391	4.05395	5.44097e-14	2.20202e-12
ANTXR1	0.60587	0.0207221	0.20201	1.59785	6.16414e-20	5.64276e-18	1.34607	0.00616022	0.0684188
AOC3	-0.470731	0.363542	0.798275	-1.61851	1.32875e-09	2.56398e-08	-1.17215	0.704236
ARHGAP42	0.439339	0.437097	0.836391	0.0595447	0.812677	0.884522	1.72784	0.0955361	0.395295
ARHGAP6	-0.211964	0.565783	0.892995	-2.26972	5.17969e-08	7.26148e-07	-2.63392	0.00049639	0.0099964
ARHGEF17	0.0199633	0.958909	0.993545	0.623782	0.00868836	0.0292894	2.32686	0.00812487	0.0836943
ARHGEF25	-0.208251	0.401474	0.816304	0.224979	0.304718	0.463802	-0.891759	0.172726	0.531332
ARSI	0.539981	0.241017	0.701236	2.46149	4.16483e-08	5.9749e-07	1.69132	0.0472518	0.26421
ASPN	1.26007	0.00692457	0.100267	2.1614	1.24823e-05	0.000102436	0.0213177	0.980791	0.992959
ATP1A2				-1.20388	0.480276		-1.49386	0.608837
ATP1B2	-0.125669	0.821002	0.963446	-2.26463	0.000203177	0.00120225	-0.722399	0.815081
AVPR1A	-1.93666	0.448284		-0.789604	0.475637		-1.46437	0.576508
BAMBI	-0.409461	0.209312	0.662151	0.803259	0.0119622	0.0380805	2.91018	0.0298936	0.199795
BDKRB1	-0.908431	0.313446	0.764635	-0.971871	0.0383103	0.0965858	-0.721452	0.625343
BGN	1.96664	2.00519e-08	8.78341e-06	3.15672	5.60091e-28	1.26671e-25	3.20569	1.26016e-11	4.47436e-09
BICC1	-0.299292	0.255473	0.716732	0.450063	0.0238286	0.066629	-0.303787	0.313165	0.68957
BMP5	0.539533	0.395781	0.813429	-1.06002	0.196015	0.338557
BMP8A				2.63292	0.0108317	0.0350917	-0.363112	0.906392
BNC2	-0.228991	0.39418	0.811964	0.65916	0.00599874	0.0215297	0.686352	0.258134	0.634145
BOC	-0.529875	0.110613	0.506471	-0.180196	0.439578	0.595147	-0.474321	0.350285	0.7231
C1QTNF2	-1.11664	0.00315095	0.0585666	-2.01142	1.70942e-09	3.22963e-08	-1.8592	0.0379782	0.231534
C1QTNF7	-0.392239	0.3494	0.788099	-3.34129	1.29049e-14	5.67042e-13	-4.81724	5.49433e-07	3.82985e-05
C1S	0.161348	0.253003	0.7137	-0.780031	1.23698e-07	1.60131e-06	-0.684103	0.0144404	0.125822
C2orf40	-1.76932	0.00198126	0.042129	-0.376045	0.581942	0.715517	-1.62064	0.599527
C3orf70	-0.594101	0.702809		0.0227678	0.962021	0.977182	0.412966	0.89257
C5orf46	1.95352	0.511114	0.869681	7.71395	1.01051e-09	2.01355e-08	1.14338	0.652525
CA12	1.4438	0.107895	0.499469	1.05292	0.101751	0.207675	0.961112	0.0752597	0.347628
CABP1	-0.348502	0.81351		-2.71737	2.7394e-06	2.63967e-05	-0.817527	0.791278
CACNA1C	0.635667	0.153893	0.58306	2.01011	0.000128026	0.000800371	0.25976	0.665206	0.896289
CACNA1H	-0.203214	0.886759		1.40557	0.000176701	0.0010661	-0.817527	0.791278
CACNA2D1	0.568942	0.133713	0.550821	0.0715453	0.793302	0.872016	-0.370911	0.562857	0.850053
CACNA2D3	-0.0575616	0.935574	0.990125	2.60977	0.00200853	0.0085613	5.46797	2.9614e-05	0.0010581
CASQ2				0.46446	0.873576
CBLN1
CCBE1	-1.19887	0.0231347	0.21468	1.97912	0.000103047	0.000662804	-0.586526	0.329186	0.705929
CCDC102B	-0.773394	0.0414924	0.300911	-2.49914	1.0474e-09	2.07845e-08	1.0507	0.374133	0.738705
CCDC151	1.04232	0.0409868	0.299166	-1.1356	0.000609263	0.00310055	2.92994	0.0187909	0.152284
CCDC8	0.307294	0.350747	0.788742	-0.255496	0.273831	0.429566	0.106126	0.896281	0.974801
CCL11	1.65767	0.00714802	0.10188	-0.27605	0.576391	0.711264	6.29274	0.0355933	0.222204
CCL19	0.743255	0.625531	0.910312	-2.12824	0.148515	0.276243	-2.55071	0.100451	0.407956
CCL21	0.549461	0.657114	0.918802	-3.87656	0.00342842	0.013471	-0.646422	0.621118	0.881482
CCL8	-1.81734	0.133839	0.550995	-5.46245	1.5407e-06	1.58704e-05	-1.96427
CCR10	-0.596702	0.20408	0.655217	-0.972798	0.0126878	0.039854	-1.61795	0.168326
CD248	-0.761204	0.053385	0.348674	-1.01428	0.00170481	0.00742515	-0.898031	0.0419224	0.245527
CDH11	0.948098	0.00705395	0.101307	1.61965	8.02449e-27	1.6238e-24	0.391947	0.279639	0.656323
CDH6	2.45696	0.00313695	0.0583891	3.57156	4.3906e-06	4.01445e-05	-0.311467	0.919654
CDKL5	0.744525	0.115584	0.517219	1.10472	0.00689994	0.0242104	1.28487	0.504668
CDO1	-1.14619	0.00800695	0.110757	-2.04768	1.3057e-10	3.03329e-09	-4.36277	3.76262e-05	0.00128381
CERCAM	0.944035	0.00396728	0.0680602	0.538334	0.00102892	0.00484202	0.641363	0.152515	0.501267
CHRD	-0.710785	0.0385318	0.289672	-0.139931	0.677097	0.789288	-0.88931	0.0948013	0.392855
CILP	0.888888	0.167505	0.602998	-2.82237	2.371e-09	4.35127e-08	-5.35464	4.54673e-09	6.88799e-07
CLIP3	0.522929	0.105385	0.493129	0.0484311	0.835754	0.900074	0.41388	0.626426	0.882743
CLMP	0.549479	0.0617105	0.378413	-0.0915442	0.518982	0.666062	0.745105	0.127184	0.462902
CNN1	0.198034	0.740939	0.944083	2.02067	6.7e-07	7.38104e-06	0.561572
CNTN1	0.980328	0.098424	0.479628	-1.55366	0.00723135	0.0251779	-1.14223	0.106876	0.423735
COL10A1	3.81847	0.000331904	0.0115999	8.96014	4.65431e-25	7.4561e-23	5.46604	2.85939e-07	2.22523e-05
COL11A1	6.33974	6.98157e-05	0.00346207	7.7651	2.38928e-33	1.14827e-30	5.61201	2.62063e-06	0.000138491
COL12A1	1.70526	0.0455269	0.316321	2.77912	1.50066e-31	5.36714e-29	0.909216	0.0365239	0.226273
COL14A1	0.145459	0.723819	0.940106	-2.24521	2.80482e-16	1.59761e-14	-1.63769	0.0542728	0.287347
COL5A1	1.88597	2.03316e-06	0.00022625	1.81486	3.93954e-26	7.57328e-24	1.98827	0.000335988	0.00744151
COL5A2	1.83282	2.00977e-05	0.00126366	2.18322	6.46699e-32	2.55015e-29	2.11509	5.62903e-05	0.00177659
COL5A3	0.60857	0.261605	0.720477	3.08104	1.53283e-24	2.31112e-22	3.62775	2.25125e-09	3.60263e-07
COL6A3	1.73454	4.64723e-07	7.73028e-05	1.38591	1.26611e-12	4.16057e-11	1.69032	2.37795e-06	0.000127807
COL8A1	1.6862	1.2933e-07	3.03487e-05	1.44876	9.3246e-06	7.88361e-05	3.53348	0.00102332	0.0175899
COL8A2	1.13135	0.0304809	0.253944	1.78022	1.29664e-06	1.35838e-05	-0.525134	0.508753	0.819844
COLEC11	0.217908	0.725193	0.941025	-2.69689	1.75001e-12	5.5953e-11	-0.958477	0.659559
COLEC12	-0.0308272	0.904958	0.983651	-1.04492	6.41223e-06	5.62542e-05	-0.439791	0.207152	0.575726
COMP	3.09414	0.000952097	0.0253801	5.40021	8.75945e-10	1.76555e-08	0.350573	0.849072	0.959438
COPZ2	0.0158904	0.952061	0.992703	0.437095	0.0131171	0.0409684	0.292777	0.588803	0.864024
COX4I2	-1.59798	0.0242484	0.22113	0.558318	0.721706		-0.589646	0.621834	0.881947
CPA4	-2.29515	0.0679905	0.396872	2.96041	0.081799	0.174939	1.32338	0.514691
CPXM1	0.859944	0.139155	0.558364	1.80658	5.00233e-09	8.62453e-08	0.756302	0.0111717	0.105135
CRABP2	-0.218235	0.686729	0.927854	1.24043	0.00702495	0.0245929	1.82776	1.76658e-07	1.4979e-05
CREB3L1	0.374458	0.427327	0.830723	0.589288	0.00040903	0.00220486	1.08805	0.0384854	0.232759
CRYAB	-1.21153	3.36392e-06	0.00032989	-0.214189	0.572588	0.708491	-1.4582	8.31265e-05	0.00242175
CSPG4	0.100288	0.896127		0.0437539	0.952654	0.971156	-1.12309	0.416284
CSRNP3	1.09713	0.0294429	0.247947	-1.37074	0.0083676	0.0283823	-2.33776	0.118436
CST1	7.45026	0.000235574	0.00905168	10.7754	4.78306e-24	6.7485e-22	3.76244	0.210428	0.579748
CST2	3.71514	9.59334e-05	0.00442337	3.95092	3.44752e-06	3.2172e-05	-0.796375	0.560191	0.848696
CTSK	0.376203	0.314755	0.764716	0.636824	0.00441857	0.016729	-0.096328	0.761537	0.932915
CXCL5	-2.22265	0.0252639	0.226318	7.56452	2.5021e-15	1.23729e-13	6.33842	0.00128472	0.0209126
CXCL6	0.179521	0.85188	0.972509	3.46483	2.4202e-06	2.36619e-05	6.03559	0.000429973	0.00896396
CYGB	0.208202	0.459091	0.846327	-1.22776	1.92948e-06	1.93818e-05	-0.459377	0.437258	0.780877
CYP7B1	1.23216	0.00568077	0.0874134	-0.329937	0.270205	0.425374	0.176248	0.755318	0.93227
DAAM2	0.336546	0.383117	0.808372	-0.904605	0.00335372	0.013235	0.415803	0.564468	0.85114
DACT1	0.944623	0.00470547	0.0757267	0.0751125	0.753635	0.845693	1.16839	0.205242	0.573527
DACT3	0.494323	0.156806	0.587061	0.64744	0.0635992	0.143668	-0.126207	0.891709	0.974026
DCLK1	-0.689673	0.0690354	0.400527	-3.04902	1.3712e-17	9.49894e-16	-4.19916	4.58151e-14	2.89195e-11
DDR2	-0.383583	0.0193829	0.193992	-0.459546	0.00180003	0.00778697	0.33914	0.40216	0.760036
DES	-0.736229	0.454138	0.844869	4.10494	0.0155699	0.0471357	-0.637224	0.836544
DIO2	2.23857	0.00408909	0.0692535	2.36843	1.4449e-06	1.49727e-05	2.6326	3.23666e-08	3.55006e-06
DMD	0.0261503	0.958228	0.993382	-1.59544	1.67295e-05	0.000133584	-2.62495	0.009276	0.0919667
DNM1	0.0371421	0.919693	0.986709	0.0264214	0.927753	0.954951	-0.0598475	0.912345	0.979431
DPT	-0.289203	0.365795	0.799291	-3.16001	1.65895e-16	9.664e-15	-1.57337	0.00763278	0.0801513
DZIP1	-0.0782665	0.823229	0.963595	0.00028144	0.998767	0.999286	0.580768	0.354676	0.72676
EBF2	-2.26065	0.154442		-0.79819	0.509589		-1.68205	0.456442
ECM1	0.245435	0.237379	0.696449	-1.00186	3.72099e-06	3.4598e-05	-0.246397	0.494088	0.81245
ECM2	-0.77704	0.000204599	0.00809829	-1.02247	0.00502682	0.0185969	-2.71001	1.16164e-10	2.99968e-08
EDNRA	0.390548	0.494687	0.861661	2.39629	7.14267e-10	1.46073e-08	5.6162	7.4471e-09	1.00731e-06
EFEMP1	-1.46253	1.07533e-05	0.000780714	-2.72489	1.13101e-20	1.12218e-18	-1.87062	1.32478e-05	0.000540967
EFEMP2	0.121373	0.370131	0.800755	0.137279	0.147096	0.274238	-0.434006	0.154631	0.504755
EFHD1	-1.32818	0.0656631	0.391343	-4.20177	1.16896e-20	1.1524e-18	-0.299928	0.794597	0.941311
EGFL6	1.66825	0.0388037	0.290505	3.87752	1.80875e-10	4.07272e-09	5.2359	0.00253853	0.0355206
EGFLAM	-1.00195	0.156854	0.587074	0.273409	0.676621	0.788996	1.19587	0.377533	0.740798
ELN	0.325427	0.273484	0.731378	-0.991258	0.00612487	0.0219006	-2.07844	0.0289531	0.19675
EMILIN1	1.19389	7.72522e-05	0.00370011	0.229483	0.119621	0.235162	0.417013	0.088843	0.380458
ENPEP	-1.04147	0.0156948	0.170515	0.726141	0.275176	0.431138	0.895812	0.285162	0.661893
EPDR1	-0.0668304	0.775926	0.954615	0.824159	0.000646781	0.00326555	1.55935	0.157689	0.508486
EPHA3	0.151643	0.698616	0.930753	-2.01083	0.00028368	0.00160453	-1.28049	0.632311
EPYC	1.11269	0.376282	0.80415	6.44911	2.98118e-09	5.33733e-08
F10	-1.12531	0.000541458	0.0165162	-3.67816	7.39638e-21	7.53305e-19	-3.68418	2.6123e-13	1.41338e-10
FAM110B	-0.914889	0.0111389	0.138352	-0.601213	0.00967778	0.0320006	-0.312964	0.628871	0.883
FAM13C	-0.337335	0.409061	0.821434	-2.63683	1.46877e-11	4.01212e-10	-3.40731	0.0012914	0.0209613
FAM162B	0.289499	0.452977	0.844869	-3.41881	8.42421e-08	1.13248e-06	-1.90472	0.395464
FAM20A	1.19335	0.00691788	0.100267	1.24764	0.000386121	0.00209607	0.905448	0.0256047	0.182329
FAP	2.24369	1.52653e-11	2.2289e-08	2.99328	2.05606e-11	5.47062e-10	2.08863	3.24949e-08	3.55006e-06
FBLN1	-1.47494	2.28843e-06	0.000242518	-2.02612	4.24943e-18	3.14192e-16	-2.46808	6.77127e-09	9.49817e-07
FBXO17	-0.378051	0.0835777	0.443379	-0.900768	2.87059e-07	3.43288e-06	-1.0559	0.0202353	0.159441
FGF7	0.474242	0.166279	0.602114	-0.807754	0.013704	0.0424224	-1.41318	0.0502883	0.27576
FHL5	0.679839	0.516036	0.872751	1.59572	0.490707
FIBIN	-1.66811	4.88283e-13	1.06942e-09	1.69142	4.54566e-08	6.47293e-07	-1.80429	0.00125919	0.0206342
FLRT2	-0.29278	0.332447	0.779119	-1.07016	3.9655e-05	0.000286855	-1.00161	0.092996	0.389466
FMO1	1.54915	0.00273486	0.0535676	3.61144	1.02903e-06	1.10052e-05	2.81489	0.0534833	0.285592
FMO3	0.156729	0.734917	0.942255	-1.05183	0.0454692	0.110286	0.044563	0.988483
FMOD	0.244039	0.336806	0.781251	0.268	0.0685872	0.152384	1.26382	0.00950177	0.0936771
FNDC1	1.71263	0.00657813	0.0971272	2.28142	0.000101276	0.000653598	5.40163	7.44023e-09	1.00731e-06
FOXF1	-0.00359106	0.993403	0.99889	-0.514196	0.173217	0.30954	-0.642296	0.766667
FOXF2	0.562732	0.247737	0.710036	-0.768336	0.0616919	0.140225	3.27297	0.000129608	0.00347313
FOXS1	2.48397	0.000557173	0.0168317	3.58369	2.41267e-08	3.66645e-07	2.76847	0.0495061	0.272807
FRZB	1.36055	0.0135246	0.155085	-1.2966	0.0116732	0.0372529	-0.270129	0.862539	0.964609
FST	-0.205896	0.605586	0.906231	-0.0346954	0.942132	0.964206	0.428782	0.596246	0.868532
GALNT15	-2.44335	8.49217e-05	0.00398556	-0.59278	0.175111	0.311873	-0.164121	0.858159	0.963092
GALNT5	1.55324	0.0271845	0.235736	4.22093	5.31161e-12	1.56489e-10	1.36482	0.0663932	0.32279
GAS1	-1.34698	0.000703401	0.0201573	0.98599	0.102078	0.208259	0.621413	0.268358	0.645575
GDF10	-1.11983	0.0232173	0.21468	-3.51952	3.30814e-06	3.1003e-05	-4.64571	1.54775e-05	0.000619209
GFPT2	0.355552	0.324852	0.773348	0.0494423	0.893473	0.935846	-0.925146	0.149314	0.497551
GJA4	0.148773	0.940861		-0.41216	0.716132		-0.722399	0.815081
GJC1	0.241136	0.807377		2.98025	7.03677e-06	6.11058e-05	2.93486	0.0101501	0.0978989
GLI1	0.593244	0.150816	0.578141	-0.133847	0.600373	0.729603	-1.8043	0.520726
GLI3	-0.59008	0.101202	0.486682	-0.600766	0.0142954	0.0439566	0.193687	0.671902	0.898235
GLIS2	0.580726	0.0438742	0.310566	0.81234	0.000495975	0.00259973	-0.705977	0.25435	0.629781
GLT8D2	0.145239	0.564746	0.892798	0.120325	0.387608	0.546577	0.659962	0.118195	0.445416
GPAT2	-0.131957	0.856593	0.973168	-0.0794044	0.919151	0.949783	-0.307786	0.785609	0.938501
GPC3	-0.580436	0.260518	0.720222	-3.26018	2.77e-10	6.03397e-09	-2.34855	0.00422626	0.0516995
GPC6	0.809208	0.0784621	0.428149	-0.390546	0.00486739	0.0180942	1.56023	0.0806364	0.360421
GPR176	1.85081	0.000172621	0.00713338	1.91771	8.77099e-09	1.45355e-07	1.06179	0.0290893	0.197086
GPR20	-1.53187	0.609716		-0.80464	0.342925	0.502625
GREM1	4.28591	5.53599e-05	0.00292162	0.181022	0.772433	0.858248	1.8382	0.0119781	0.109314
GRIA3	-0.582374	0.699686		-1.73529	0.000242371	0.0014087	2.55749	0.000674414	0.0126031
GSTM5	-1.38835	2.13172e-05	0.00132763	-3.15957	2.47243e-35	1.40828e-32	-2.64646	3.9487e-08	4.05805e-06
GUCY1A2	0.13713	0.799706	0.959901	-1.82579	0.00261372	0.0107219	2.7458	0.0280356	0.193055
GXYLT2	0.698889	0.0172442	0.180163	1.28149	0.00207577	0.00878701	-0.805746	0.397216	0.756136
HAND2	-0.460147	0.865749		-0.353507	0.320577	0.47951	-1.74305	0.104529	0.417895
HAS1	-1.38204	0.15158	0.579677	-0.356786	0.617223	0.742599	-1.07005	0.353486	0.725751
HAS2	-0.254102	0.584394	0.898725	-0.406963	0.100246	0.205148	-0.427938	0.483624	0.807604
HEPH	0.205636	0.472953	0.851123	0.409178	0.0575651	0.132628	0.0957453	0.882128	0.970642
HEY2	-1.11886	0.0969938	0.476644	1.86374	0.0120698	0.0383515	2.7643	0.0431183	0.249572
HEYL	0.791923	0.107229	0.497288	1.91124	0.00199948	0.00853218	4.18634	0.000106682	0.00295639
HIGD1B	-0.792801	0.626809		0.742388	0.682506		-0.559979	0.856118
HOXB5	-0.386819	0.110009	0.505465	-0.781742	0.0125651	0.0395736	-0.8803
HOXC9	1.10039	0.189906	0.637242	0.973912	0.323127	0.482136	1.37441	0.316815	0.692993
HRC	-1.23435	0.681108		1.22459	0.699042
HS3ST3A1	0.912653	0.105848	0.494471	2.32372	4.68449e-13	1.64481e-11	1.78774	0.132266	0.470066
HSD11B1	-0.252333	0.455802	0.84553	-0.0978383	0.753732	0.845735	-0.735731	0.37764	0.740798
HSD17B6	0.091725	0.910957	0.98513	0.913107	0.0721193	0.158582	0.880474	0.52061
HSPA12A	-0.921843	0.00557255	0.0862441	-0.777756	0.0213837	0.0608548	-1.36831	0.0246559	0.178775
HSPB2	-0.892128	0.00463199	0.0750851	-1.08635	2.47428e-06	2.41293e-05	-0.572529	0.315445	0.691641
HSPB6	-1.37329	4.61896e-05	0.00249785	-3.11457	1.57595e-13	5.89697e-12	-2.8485	0.000947618	0.0165389
HSPB7	-1.10574	0.00996905	0.128404	1.06582	0.135015	0.257044	-0.724333	0.814465
HTR1F	-1.29803	0.665562		1.10998	0.72606		-0.390066	0.899481
HTRA3	1.0225	0.00306923	0.057536	0.686751	0.0612986	0.139496	-0.278951	0.568971	0.853418
ID4	-0.206024	0.642574	0.915755	-0.375394	0.134276	0.25599	1.28162	0.0281691	0.193622
IGDCC4	-0.583779	0.246653	0.709011	0.45327	0.106408	0.21535	-1.04522	0.242561	0.616275
IL11	2.68131	0.039969	0.295315	6.26443	3.60836e-12	1.0967e-10	7.17349	1.76543e-10	4.36061e-08
IL17B	0.579895	0.816558		1.9728	0.0521272	0.122759	0.498838	0.818053
IL24	0.447238	0.88109		6.4555	5.81571e-08	8.07432e-07	8.90514	8.97683e-12	3.39983e-09
ISLR	0.411861	0.119066	0.524872	0.787136	4.75809e-05	0.000336435	0.100263	0.803869	0.944205
ITGA11	1.91951	0.00316476	0.0587404	0.945609	6.61077e-05	0.000448267	0.367935	0.724089	0.921907
ITGA7	0.0788222	0.92515	0.9876	0.644322	0.412881	0.571221	-0.677728	0.649505
ITGA8	-0.0922355	0.872029	0.976618	-2.31409	2.24909e-05	0.000173203	3.26754	0.0133441	0.11848
ITGBL1	0.648048	0.14923	0.576437	2.08026	0.00160411	0.00705653	-3.62251	3.66078e-06	0.000184861
KCNA5				0.728446	0.818053
KCNE4	0.0737176	0.84432	0.96994	1.74228	7.58024e-05	0.000505536	0.836078	0.0552162	0.289643
KCNJ8	-0.0742833	0.791205	0.957554	2.21006	0.000213609	0.00125711	-1.0149	0.124927	0.45945
KCNK17	0.0173933	0.984219	0.997118	0.247684	0.85495	0.912441
KIF26B	3.75037	1.42356e-09	9.35352e-07	4.28045	7.36077e-15	3.30998e-13	3.90566	0.00029801	0.00677199
KLHL23	-1.19962	0.0951188	0.472022	-0.579171	0.254585	0.407543	-1.6559	0.13955	0.483055
LAMA2	-0.435916	0.148746	0.575944	-1.71711	1.92682e-15	9.74754e-14	-1.72398	0.000296496	0.00675108
LDB3	-1.51667	0.613283		1.02039	0.714596		-1.62064	0.599527
LGI4	-1.75605	0.0215564	0.206467	-1.90894	0.00068058	0.00340889	-2.10909	0.0512178	0.278922
LIN7A	0.663819	0.342506	0.785938	-0.000324069	0.999319	0.999644	0.959752	0.552935
LINGO1	-0.485046	0.74735		1.56678	0.236782		-0.925569	0.764485
LMOD1	-0.338668	0.394026	0.811964	-0.961271	0.00678036	0.0238725	-2.47334	0.0103373	0.0991995
LOX	0.47724	0.103028	0.48916	1.03047	0.00170574	0.00742712	-1.67138	0.00335708	0.0439438
LOXL1	0.846979	2.00563e-05	0.00126366	-0.168032	0.395677	0.555008	1.00474	0.0241544	0.176717
LPAR1	-0.160542	0.537888	0.881998	-1.2419	1.90324e-07	2.37195e-06	-0.116412	0.75122	0.931585
LPL	-0.9515	0.198524	0.646703	2.74661	0.0064527	0.0229024	-2.80794	0.021214	0.164866
LRRC15	4.90475	6.29058e-08	1.87874e-05	4.11409	8.145e-13	2.75301e-11	1.94595	0.0096186	0.0943753
LRRC17	-0.755226	0.0174412	0.181469	-1.04503	0.0404384	0.100778	0.584498	0.55192	0.844226
LRRC4C	0.287736	0.647316	0.916351	-0.373809	0.450125	0.604899	-1.64231	0.594643
LSAMP	-0.240267	0.48589	0.857748	0.649978	0.0153396	0.0465852	-0.201703	0.747575	0.930541
LUM	0.605462	0.00176647	0.0389483	0.123849	0.417785	0.57572	2.23627	5.9851e-06	0.000272011
LYPD1	0.58175	0.634551		2.14499	0.0850067		1.19426	0.491067
LZTS1	1.97447	0.00815064	0.112155	3.62965	8.40251e-06	7.19901e-05	1.81011	0.128957	0.46462
MAMDC2	-0.808964	0.0960587	0.474909	-5.25866	3.43311e-35	1.88564e-32	-4.2585	1.16638e-05	0.000489019
MAP3K7CL	1.4746	0.0153248	0.167464	1.27801	0.000528844	0.00274828	-0.789319	0.531292	0.833801
MASP1	-2.88004	0.000658128		-0.116681	0.838396	0.901914	1.85119	3.63299e-05	0.00125085
MATN3	1.8888	0.00468452	0.0756257	5.97928	6.5976e-10	1.36011e-08	0.242536
MEGF10	0.633894	0.792295		2.92871	0.0109338	0.0353258	3.20172	0.0133472	0.11848
MEIS3	1.05329	0.019067	0.191852	0.846126	3.46733e-05	0.000254773	0.503735	0.386639	0.748508
MEOX2	0.00932107	0.975329	0.995511	-0.930612	0.092741	0.192764	-2.83375	0.000500059	0.0100206
MFAP2	2.22502	1.20079e-13	3.15592e-10	2.30556	3.61871e-37	2.31884e-34	1.7294	1.19088e-09	2.18238e-07
MFAP4	-0.519207	0.157657	0.588403	-2.48797	2.63912e-23	3.5293e-21	-3.25754	3.52182e-13	1.81886e-10
MFAP5	-3.49216	1.69594e-05	0.00111992	-4.01999	2.81636e-13	1.02153e-11	-2.84176	2.8191e-05	0.00101851
MME	-1.34619	0.0534213	0.348738	2.52055	5.46068e-08	7.62067e-07	3.5509	7.24833e-07	4.69232e-05
MMP11	3.86877	0.000878323	0.0237491	4.71947	2.58294e-21	2.85777e-19	5.31283	4.94797e-11	1.40547e-08
MMP13	4.56329	0.0185592	0.188184	9.35851	1.88666e-08	2.9397e-07	3.10842	0.276453	0.653245
MMP23B	0.177286	0.449973	0.843643	-0.790113	0.00290696	0.011737	-3.91345	3.09158e-07	2.3486e-05
MMP3	4.52239	0.0111744	0.1384	5.39473	8.45658e-09	1.40295e-07	8.82249	2.20788e-10	5.22624e-08
MOCS1	-0.272271	0.648824	0.916815	-0.24806	0.55023	0.691	0.999254	0.290079	0.666911
MOXD1	0.831558	0.0170923	0.179258	0.745559	0.00796219	0.0272354	0.846857	0.135047	0.475194
MRGPRF	-0.677669	0.00237073	0.0484506	-0.0675365	0.737086	0.83381	0.212885	0.697366	0.909698
MRVI1	1.51569	0.000242259	0.009211	1.29994	7.55951e-05	0.000504591	-2.48188	0.0294681	0.198469
MSC	0.829817	0.00322661	0.0592284	0.243602	0.276515	0.432695	0.0933939	0.855299	0.962326
MSX2	-0.566772	0.375544	0.804143	2.32999	8.72786e-06	7.44045e-05	3.50174	0.000497973	0.0099964
MXRA5	1.85044	5.41328e-06	0.000458862	1.44291	1.31637e-21	1.49959e-19	-0.581297	0.185408	0.54733
MXRA8	0.87189	5.23196e-07	8.28352e-05	0.541751	0.000494582	0.00259496	-0.2141	0.462211	0.797515
MYH11	0.52281	0.525317	0.875521	-0.745427	0.296577	0.454923	-0.861776	0.66274
MYOCD	-1.09925	0.675263		-0.4956	0.402725	0.561331	-0.817527	0.791278
NCAM2	0.3217	0.542037	0.882403	-0.446842	0.327451	0.48684	-2.49832	0.0524872	0.283172
NCKAP5	0.0898021	0.904656	0.983543	-3.3388	2.19721e-08	3.37235e-07	-2.61534	0.0447417	0.254438
NDN	-0.0654274	0.606424	0.906231	-0.699411	9.07506e-06	7.70654e-05	0.00829686	0.977567	0.991936
NDUFA4L2	0.694604	0.186593	0.632051	-1.33244	0.00988168	0.0325418	1.63744	0.0809031	0.360904
NEGR1	-1.043	0.00112407	0.0278705	-1.99642	2.29127e-09	4.23018e-08	-2.55046	1.14312e-07	1.0308e-05
NEXN	-0.396972	0.235633	0.694584	-0.0588712	0.807726	0.881387	0.105188	0.846883	0.959159
NFASC	-0.452805	0.393788	0.811964	-1.2376	0.00667158	0.0235597	-0.69011	0.774307
NGF	-2.45598	0.00630778	0.0940521	-2.83553	0.000144142	0.000892053	-2.91658	0.134637
NKD1	0.446364	0.425758	0.829262	3.74202	2.26847e-06	2.23777e-05	1.68746	0.0408269	0.241778
NKD2	0.838772	0.0225078	0.213094	-0.906522	0.102076	0.208259	3.50498	5.73319e-07	3.92413e-05
NPTX2	2.55564	0.0142807	0.160193	3.36982	1.0496e-09	2.08012e-08	2.58573	0.0915404	0.386791
NRIP2	0.188026	0.805178		0.337635	0.712194	0.815797	-1.29773	0.674323
NRXN2	-0.345354	0.478195	0.85345	-1.56344	1.46162e-05	0.000118556	0.58059	0.608162	0.873707
NTF3	1.20527	0.116437	0.518397	-1.47286	0.000346415	0.00190882	1.05286	0.682665
NTM	0.301694	0.4067	0.819072	3.16099	2.29519e-29	6.78803e-27	4.30373	9.27195e-09	1.22498e-06
NTRK2	-0.688835	0.39908	0.816304	-0.905665	0.264154	0.418411	-3.79891	1.17314e-07	1.04955e-05
NTRK3	-1.40293	0.0483385	0.32778	-1.15389	0.0272591	0.073923	-0.925569	0.764485
OGN	-2.01291	1.12051e-05	0.000804626	-4.31658	6.62189e-13	2.27317e-11	-7.79579	1.78152e-20	3.37361e-17
OLFM2	0.146625	0.692595	0.928808	2.3221	5.18424e-06	4.66521e-05	1.085	0.11357	0.436383
OLFML1	-0.776312	0.00226083	0.0467827	-1.25004	7.87191e-12	2.25022e-10	-1.49329	0.000162847	0.00420515
OMD	-1.45477	1.38941e-05	0.000941147	-1.7227	0.00442886	0.016757	-3.05551	9.34238e-07	5.70689e-05
OR51E1				1.16389	0.713309
OSR1	-1.29176	0.00070401	0.0201573	-4.80603	2.54153e-10	5.59173e-09	-3.92539	9.45171e-06	0.00041304
PAMR1	-1.05844	0.00657703	0.0971272	-3.25496	6.51752e-33	2.94803e-30	-3.65093	0.000780275	0.0141396
PAPPA	0.336994	0.437749	0.837087	-0.470466	0.211653	0.358132	1.49017	0.00212155	0.0304356
PCDH18	-0.108549	0.781241	0.955367	-0.214325	0.565391	0.702109	-0.024999	0.949654	0.986225
PCDH7	0.30749	0.453398	0.844869	-0.722183	4.60053e-05	0.000326495	0.460661	0.44693	0.787124
PCDH9	-1.91166	0.000100953	0.00459038	-2.13764	5.16449e-09	8.88419e-08	-2.04325	0.00807853	0.0835198
PCOLCE	0.625699	0.0022642	0.0467827	0.0398387	0.854474	0.912123	-0.246053	0.482553	0.806815
PCP4	-2.21162	0.0249486	0.225266	1.98457	0.332556		-0.925569	0.764485
PDE1A	0.885355	0.0919721	0.463158	-1.27937	6.07509e-07	6.7215e-06	-1.25545	0.405472	0.762765
PDE3A	0.360203	0.407573	0.819695	1.19238	0.01591	0.0479482	2.53205	0.00688332	0.0743425
PDE5A	-0.512425	0.176307	0.617168	-1.0535	0.000415509	0.00223348	0.0702632	0.956073	0.986708
PDE8B	0.413659	0.692305		0.34105	0.666987	0.782119	-1.58633	0.288409	0.665048
PDGFC	1.3803	0.00161889	0.036568	3.0755	2.33461e-30	7.63914e-28	0.446431	0.645875	0.890371
PDGFRA	0.064528	0.777679	0.954735	-0.216188	0.364788	0.524355	0.650586	0.020188	0.159289
PDGFRB	0.770068	0.00310094	0.0579651	1.31977	4.1133e-11	1.04559e-09	1.35084	5.59368e-07	3.87533e-05
PDGFRL	-1.21361	0.0114308	0.139963	0.201731	0.673211	0.786427	-3.09032	4.86542e-11	1.40547e-08
PDZRN3	0.219484	0.458556	0.846327	-0.478739	0.02378	0.0665173	0.986822	0.0773662	0.353168
PHYHD1	-0.293502	0.166714	0.602361	-1.07545	1.05579e-07	1.39613e-06	-1.7971	0.00162996	0.0250387
PI15	-0.282557	0.840823		4.48613	1.63545e-06	1.67231e-05	5.2732	9.92228e-06	0.000430294
PI16	-5.26409	1.1076e-09	7.66052e-07	-5.33502	2.09244e-05	0.000162524	-6.26058	7.67866e-05	0.002272
PLA2G2A	-0.123313	0.919031	0.986709	-2.11706	0.0339383	0.088061	-5.26194	0.000182762	0.0046043
PLA2G5	-0.00256123	0.994316	0.99889	-0.140362	0.824971	0.89219	-3.04764	0.0301634	0.200666
PLAC9	-1.81661	4.58192e-08	1.54387e-05	-4.25311	9.12975e-43	9.38466e-40	-3.47865	1.608e-12	7.30805e-10
PLCE1	-0.551789	0.215127	0.668791	-1.47562	6.73329e-06	5.88025e-05	-2.96371	0.0336074	0.214796
PLEKHH2	-0.551246	0.266357	0.724829	-1.5827	4.55471e-06	4.14478e-05	-1.85307	5.34893e-05	0.00170715
PLN	2.31194	0.00289571	0.0555511	3.29058	9.68532e-05	0.000627162	0.268391	0.924316
PLPP4	3.4928	0.00227404	0.0468389	6.81075	1.91745e-22	2.35908e-20
PLPPR4	0.349708	0.666648	0.921374	2.55485	0.00133229	0.00602983
PODN	-1.31461	5.0314e-05	0.00268771	-0.951643	0.00157516	0.00695304	-2.67084	0.000146603	0.00384688
PODNL1	2.40226	2.08745e-08	8.84876e-06	3.96596	7.31873e-40	6.25305e-37	2.30637	0.000215241	0.00521443
POPDC2	1.13341	0.0978723	0.478831	-0.0382111	0.944576	0.965867	-0.308708	0.817674
PRDM6	0.319088	0.312775	0.764635	-0.60381	0.1305	0.250619	-3.53872	0.0450913	0.255908
PRELP	-0.606926	0.0634956	0.38361	-2.88702	9.96096e-13	3.33021e-11	-2.79215	0.000858895	0.0153199
PRICKLE1	-0.110272	0.740345	0.944083	-0.674625	0.0361227	0.0924044	0.692563	0.411512	0.765766
PRICKLE2	-0.398282	0.282134	0.738839	0.0409441	0.850811	0.910166	0.0485324	0.952183	0.986708
PRKG1	0.0235207	0.93989	0.990862	-0.597173	0.0068722	0.0241241	1.54858	0.0034293	0.0447858
PRR16	1.66712	0.000138916	0.00599591	0.553362	0.0483062	0.115717	1.24207	0.080712	0.360475
PRRX1	-0.001728	0.994275	0.99889	1.63102	4.44911e-07	5.09437e-06	0.950723	0.000266403	0.00621535
PRRX2	-0.233733	0.617873	0.908296	1.04639	0.00122351	0.00560346	0.833425	0.0314932	0.206597
PTGDS	-0.0126095	0.977138	0.995511	-1.63654	0.00460574	0.0172676	-4.62544	9.18159e-07	5.63899e-05
PTGER3	-0.419769	0.593053	0.901946	2.16212	9.97202e-08	1.32664e-06	-1.3508	0.0884288	0.379716
PTHLH	-0.683304	0.176567	0.61775	-0.448052	0.23417	0.384632	2.94028	0.000341422	0.00748888
PTN	-0.0907739	0.858422	0.9735	-2.99666	1.65795e-17	1.13323e-15	-0.992289	0.133105	0.471721
RAB23	0.01018	0.966754	0.994544	-0.198343	0.37506	0.534326	0.809963	0.202299	0.571202
RAB3B	1.00396	0.544624		3.16644	1.17288e-05	9.68732e-05	3.07253	0.0149047	0.128586
RAB6B	-0.122856	0.872894	0.976618	0.38484	0.496555	0.646833	-0.781962	0.726785
RARB	1.26557	0.0259007	0.228519	1.38793	0.000558996	0.0028858	3.34898	0.0137244	0.120909
RARRES2	0.309779	0.275625	0.732898	0.856203	1.26004e-07	1.62705e-06	0.879754	0.177839	0.537194
RASGRP2	0.192616	0.72328	0.940106	2.42872	3.70652e-08	5.36242e-07	1.5185	0.174674	0.533795
RASL12	0.667666	0.0904688	0.458887	-0.49154	0.0625204	0.141626	-0.104914	0.908888	0.978835
RBPMS2	-0.225098	0.745874	0.94573	0.0951897	0.786032	0.867049	0.305434	0.889184
RCAN2	0.188027	0.645904	0.915755	-2.74882	5.32647e-26	9.98973e-24	0.958353	0.139296	0.482489
RCN3	0.644253	0.0133427	0.153454	1.1322	9.35731e-09	1.5424e-07	1.15476	0.000856807	0.0153067
REM1	-0.28166	0.497397	0.863005	-1.0471	0.0184962	0.0542279	0.439298	0.793733
RERG	-0.0994272	0.762974	0.951708	-1.19034	0.000515442	0.00268711	-0.935169	0.4168	0.76845
RERGL	-1.17912	0.694197		-1.01642	0.46585
RGMA	-2.00225	7.73456e-05	0.00370011	-1.80024	2.97743e-06	2.82503e-05	-1.42491	0.0627777	0.312842
RGS4	0.257798	0.661024	0.919996	3.21383	4.01708e-06	3.70199e-05	4.674	8.70142e-05	0.00251285
RGS5	0.94201	0.188004	0.63429	0.970465	0.141897	0.266875	2.21954	0.17889	0.538709
ROBO2	0.108139	0.86065	0.973727	2.73404	2.14709e-05	0.000166181	-0.447701	0.723823	0.921907
ROR2	0.243387	0.445578	0.840391	0.374143	0.0935572	0.19409	0.655859	0.280179	0.656713
RUNX1T1	0.120575	0.672329	0.92303	-0.379411	0.126173	0.244569	-1.12058	0.00347938	0.0451802
S1PR3	0.430755	0.369953	0.800755	0.966267	0.00024421	0.00141774	1.75024	0.0270872	0.188945
SBSN	-2.59784	0.215114		2.77719	0.0122108	0.0387194	-0.0757104	0.935308	0.983159
SCARA3	-0.308459	0.440057	0.838304	-0.586086	0.102702	0.209309	-1.60436	0.00245294	0.0344078
SCARA5	-2.8286	2.56625e-08	9.91855e-06	-4.07606	1.87321e-12	5.97679e-11	-2.1504	0.00137518	0.0219758
SCARF2	0.943055	0.0113586	0.139891	1.47696	1.1033e-14	4.87578e-13	0.955118	0.0788066	0.356166
SCG5	0.316914	0.594969	0.90287	1.70014	5.19793e-05	0.000363194	2.74614	0.000608822	0.0116651
SCN3A	-0.89005	0.76703		-0.3183	0.742204	0.837087	-0.477749	0.877056
SCN4B	-0.657202	0.348445	0.78768	-2.21304	0.000712689	0.00355031	-3.22922	0.0399948
SCN7A	-0.549019	0.262736	0.721599	-4.23017	9.95433e-13	3.33021e-11	-2.81523	0.0824023
SEMA5A	-0.121575	0.748764	0.946926	0.399819	0.165018	0.298706	2.55965	4.95746e-05	0.00159565
SEMA5B	-1.09485	0.605299		0.330689	0.860504
SEPT4	0.775667	0.170913	0.607184	-0.667665	0.00417904	0.0159596	2.44724	0.00344458	0.0448822
SERPINE2	1.88023	2.35364e-07	4.86829e-05	-0.798496	0.00836485	0.0283792	-0.373885	0.447867	0.787597
SERPINI1	-1.2376	0.00417245	0.0700258	-1.02201	0.0147567	0.045145	-1.89296	0.0240564	0.176683
SFRP2	-0.466627	0.523342	0.874778	-1.55884	0.0445793	0.108565	-1.77215	5.03438e-05	0.00161501
SFRP4	-1.98667	0.00320045	0.0591607	2.31561	3.5726e-05	0.000261385	-2.32549	0.239298	0.612659
SGCA	0.182686	0.7433	0.944674	-4.33842	2.22765e-13	8.19595e-12	-3.55042	0.000451142	0.00930286
SGCD	0.078085	0.793824	0.957651	0.070775	0.697968	0.804652	-0.250652	0.711996	0.915916
SGCE	-0.524433	0.0102207	0.130398	-1.49632	5.04385e-10	1.06427e-08	-0.811203	0.0551623	0.289643
SGIP1	0.489776	0.370275	0.80082	1.75349	9.36957e-07	1.00625e-05	2.67407	9.68352e-05	0.00276443
SLC38A11				0.492425	0.876333
SLC7A2	0.196699	0.685175	0.927053	0.614982	0.273244	0.428946	-2.98873	0.0333165	0.214108
SLIT2	-1.39452	6.60576e-05	0.00330062	-1.59319	0.000255254	0.0014708	-1.96815	0.0004221	0.00886489
SLIT3	-0.893293	0.000405001	0.0132906	-3.74875	3.76574e-18	2.83889e-16	-2.9435	7.84229e-06	0.000348063
SMOC2	-1.17926	0.000528015	0.01625	-1.3161	3.39031e-05	0.000249722	-4.56054	6.18637e-07	4.1839e-05
SNED1	0.230943	0.446373	0.840797	-0.972422	0.000204615	0.00120937	-3.00276	5.48907e-05	0.00174485
SNX31	-0.633616	0.832837		0.728446	0.818053
SOD3	-0.942626	0.0122303	0.144792	-2.20861	2.15908e-13	7.96272e-12	-2.43249	7.12979e-07	4.65567e-05
SPOCK1	-0.599828	0.350248	0.788355	1.14873	1.55079e-05	0.000125129	-1.572	0.0584818	0.300394
SPON1	0.226061	0.422885	0.828433	-0.680694	0.00978975	0.0322806
SRPX	-0.215611	0.656203	0.918237	-3.51965	2.90339e-28	6.86943e-26	-1.72527	1.02411e-05	0.000439093
SRPX2	0.375236	0.358392	0.793773	0.844268	0.000235302	0.00137176	1.15887	0.00410111	0.0509812
SSC5D	-0.0301947	0.906409	0.984146	-0.806261	0.000661809	0.00332505	-0.698008	0.283244	0.660219
ST6GALNAC5	1.0215	0.101332	0.486682	2.33417	1.00507e-10	2.38903e-09	0.315894	0.918467
STEAP2	0.297965	0.33209	0.779119	1.52767	5.50122e-05	0.000381611	0.641249	0.149175	0.497551
STEAP4	0.161708	0.761281	0.951172	-2.13545	0.000427778	0.00228907	-2.2821	0.0378548	0.230992
STON1	0.203419	0.67508	0.923797	1.54306	3.578e-07	4.18288e-06	1.58202	0.006252	0.0693027
STRA6	3.09749	0.00320092	0.0591607	6.15027	7.64488e-17	4.7793e-15	1.46988	0.545214
SULF1	0.889593	0.113229	0.512725	3.62692	5.33555e-73	4.10277e-69	4.09972	2.01731e-11	6.36686e-09
SUSD2	0.187924	0.786349	0.956709	0.694051	0.0714312	0.157452	-2.02511	0.16098	0.51391
SVEP1	-1.52511	1.93097e-06	0.00021688	-2.16289	3.07523e-12	9.45879e-11	-3.58795	3.10059e-07	2.3486e-05
SYDE1	0.258865	0.414723	0.825171	0.475013	0.0118434	0.0377334	0.96395	0.02306	0.172601
SYNDIG1	2.26186	8.63566e-05	0.00402416	0.787045	0.0327508	0.0856443	1.281	0.320548
SYNPO2	-0.782125	0.0141129	0.15907	-0.238442	0.568561	0.705096	-2.21566	0.0920206
TBX15	-0.530819	0.725294		1.26791	0.425132		-0.407889	0.454915	0.791427
TBX2	0.0884154	0.830361	0.966157	-0.71132	0.0245107	0.0680046	4.96819	1.42923e-06	8.11948e-05
TBX5	0.357317	0.229478	0.687456				0.134328	0.919702	0.981658
TCEAL7	-0.771398	0.00463479	0.0750851	-0.816414	0.00033587	0.00186004	-0.244532	0.779543	0.936619
TCF21	-0.638678	0.259775	0.719736	-2.74131	4.78683e-17	3.06736e-15
TDO2	4.2979	2.94282e-07	5.77188e-05	0.945637	0.101337	0.206913	7.9246	7.08577e-09	9.81811e-07
TENM3	-0.0265249	0.968306	0.994647	4.34218	3.76921e-12	1.14333e-10	2.32388	0.0282912	0.193992
TGFB3	0.255499	0.446472	0.840797	1.19199	0.00782218	0.0268401	3.11238	3.40146e-08	3.6807e-06
THBS2	1.89347	9.13046e-06	0.000697578	2.4396	2.88188e-08	4.29877e-07	-1.31757	0.000673822	0.0126031
THBS4	-0.132763	0.888142	0.980094	0.413987	0.771052	0.857722	-2.05902	0.483958
TMEM108	-0.375372	0.422859	0.828433	-2.60964	2.97768e-06	2.82503e-05	-0.390066	0.899481
TMEM119	0.638604	0.0170051	0.178915	0.29027	0.182709	0.321386	0.304676	0.531439	0.833892
TMEM158	2.95458	0.00303314	0.0572679	3.5896	1.18509e-41	1.13909e-38	3.97291	3.82533e-05	0.0013013
TMEM47	-0.734514	0.00988137	0.127932	-1.27912	1.77706e-09	3.35329e-08	-0.225237	0.666415	0.896997
TMEM74B	-1.81515	0.0233805	0.215801	2.32444	0.117827		-0.817527	0.791278
TMEM98	0.0607577	0.728582	0.942255	0.0416913	0.693811	0.801655	-0.363459	0.205527	0.573617
TNC	1.18555	0.0768363	0.423025	2.98277	2.39799e-08	3.65135e-07	3.99599	6.72565e-10	1.41513e-07
TNFSF11	3.73074	0.000273389	0.0100633	4.47491	8.78392e-12	2.47414e-10	-0.0252434	0.993476
TRIL	0.761826	0.186796	0.632051	-0.966962	0.0019277	0.00826025
TRPC6	-0.460244	0.540749	0.882403	-2.76066	0.000109565	0.000700623	0.404038	0.733158	0.924211
TSPAN11	2.36374	0.0162307	0.173828	0.381677	0.300785	0.459681	1.14553	0.165126	0.518562
TWIST1	2.67162	0.00753987	0.105743	2.52698	8.27854e-14	3.2645e-12	-1.06223	0.0247691	0.179253
TWIST2	-0.307555	0.276111	0.733598	-0.884718	0.00102408	0.00482367	1.27267	0.0515411	0.280031
UCHL1	-0.976872	0.0037889	0.0657728	-0.704484	0.0351753	0.0905222	-0.190758	0.775053	0.936619
VASN	0.0222215	0.94578	0.991846	-0.923554	1.49257e-12	4.83248e-11	-1.81578	0.000476819	0.009709
VGLL3	-0.24575	0.204536	0.655878	0.201952	0.626608	0.749231	-1.04643	0.0133375	0.11848
VSTM4	0.115159	0.733158	0.942255	-0.347488	0.0750201	0.163395	0.701392	0.12126	0.452318
WDR86	0.0909391	0.892929	0.981379	2.36276	3.09533e-08	4.57283e-07	1.82587	0.434095
WFDC1	-0.0562756	0.923702	0.987356	0.330505	0.485129	0.636478	-0.0577791	0.985069
WISP1	1.64803	0.0115054	0.140419	4.83615	6.18338e-32	2.50248e-29	5.45509	1.4547e-10	3.67296e-08
WISP2	-2.74195	2.20615e-08	9.0597e-06	-4.12723	1.76442e-08	2.76888e-07	-2.37606	0.0752347	0.347628
WNT2	1.02327	0.0103256	0.131227	5.23642	2.03841e-37	1.36298e-34	2.88187	0.239858	0.612834
WNT6	-0.564605	0.850709		1.21976	0.700174		0.595874	0.831522
WT1	0.146887	0.875946	0.977061	3.15577	0.0137735	0.0425604
ZFHX4	0.294427	0.563363	0.892376	1.26925	0.000680714	0.00340889	-0.99533	0.108026	0.427121
ZNF469	1.19355	0.119951	0.527181	5.25985	7.83733e-14	3.09846e-12	2.98985	0.000668825	0.0125606
