# Supplementary material for: Deeper insights into transcriptional features of cancer-associated fibroblasts: An integrated meta-analysis of single-cell and bulk RNA-sequencing data
Source: Front Cell Dev Biol. 2022 Oct 3;10:825014. doi: 10.3389/fcell.2022.825014 (PMC9574913; doi:10.3389/fcell.2022.825014)
Supplement: Supplementary file 5 [file Table1.XLSX]

## Sheet: Supplementary Table S1
Supplementary Table S1. Information on tested genes, primers and target/amplicon for RT-qPCR
Target gene	5’-Primer-3’	Sequence (5'-3')	Tm (°C)	Amplicon size (bp)	Accession Number, Target templates
GLO1	Forward	atgcgacccagagttaccac	59.75	156	Homo sapiens glyoxalase I (GLO1), mRNA (NM_006708.3)
	Reverse	ccaggcctttcattttacca	55.89
PDGFRA	Forward	ttgaaggcaggcacatttaca	58.41	119	Homo sapiens platelet derived growth factor receptor alpha (PDGFRA), mRNA: transcript variant 1 (NM_006206.6); transcript variant 2 (NM_001347827.2); transcript variant 3 (NM_001347828.2); transcript variant 4 (NM_001347830.2); transcript variant 5 (NM_001347829.2)
	Reverse	gcgacaaggtataatggcaga	58.17
PDGFRB	Forward	tgggagagggcagtaaggag	60.33	252	Homo sapiens platelet derived growth factor receptor beta (PDGFRB), mRNA: transcript variant 1 (NM_002609.4); transcript variant 2 (NM_001355016.2); transcript variant 3 (NM_001355017.2)
	Reverse	gtcagaacgaaggtgctgga	59.97
MFAP2	Forward	gccgtgaggaacagtaccc	60.08	91	Homo sapiens microfibril associated protein 2 (MFAP2), mRNA: transcript variant 1 (NM_017459.3); transcript variant 2 (NM_002403.4); transcript variant 3 (NM_001135247.2); transcript variant 4 (NM_001135248.2)
	Reverse	cggaggctgtagaagcagac	60.18
MFAP5	Forward	tgaatgatcccgctacagatg	57.61	172; 217; 247	Homo sapiens microfibril associated protein 5 (MFAP5), mRNA: transcript variant 1 (NM_003480.4); transcript variant 2 (NM_001297709.2); transcript variant 3 (NM_001297710.2); transcript variant 4 (NM_001297711.2)
	Reverse	tccttacagacaagacgagagca	61.06
FBLN2	Forward	gacaatgacgagtgcctgga	60.04	104	Homo sapiens fibulin 2 (FBLN2), mRNA: transcript variant 1 (NM_001004019.2); transcript variant 2 (NM_001998.3); transcript variant 3 (NM_001165035.2)
	Reverse	cagctcttctcctgcaagtagg	60.42
EMILIN1	Forward	cagcctctacacaggttccagt	61.67	103	Homo sapiens elastin microfibril interfacer 1 (EMILIN1), mRNA (NM_007046.4)
	Reverse	cacgtaggcacaccagttcc	60.95
COL6A3	Forward	atatgttagtggaggtgtggagg	59.29	62	Homo sapiens collagen type VI alpha 3 chain (COL6A3), mRNA: transcript variant 1 (NM_004369.4); transcript variant 2 (NM_057164.5); transcript variant 3 (NM_057165.5); transcript variant 5 (NM_057167.4)
	Reverse	gaatgtctcgcttgctctctg	59.07
CDH11	Forward	gccctgtgacattccttcg	58.53	117	Homo sapiens cadherin 11 (CDH11), mRNA: transcript variant 1 (NM_001797.4); transcript variant 2 (NM_001308392.2)
	Reverse	acgtccccagttagcttcttc	59.72
ASPN	Forward	aacaagctaacgaagattcaccc	59.25	241	Homo sapiens asporin (ASPN), mRNA: transcript variant 1 (NM_017680.6), transcript variant 2 (NM_001193335.3)
	Reverse	cccctggctctatcccattatt	59.08
